# Supplementary material for: A crown-group cnidarian from the Ediacaran of Charnwood Forest, UK
Source: Nat Ecol Evol. 2022 Jul 25;6(8):1095–104. doi: 10.1038/s41559-022-01807-x (PMC9349040; doi:10.1038/s41559-022-01807-x)
Supplement: Supplementary file 3 — Nexus file containing morphological phylogenetic dataset. [file 41559_2022_1807_MOESM3_ESM.nex]

#NEXUS
[written Fri Apr 22 10:53:27 BST 2022 by Mesquite  version 3.61 (build 927) at Frankies-MacBook-Pro.local/10.23.141.204]

BEGIN TAXA;
	TITLE Taxa;
	DIMENSIONS NTAX=104;
	TAXLABELS
		Choanoflagellata Demospongae Homoscleromorpha Calcarea Hexactinellida Placozoa Xianguangia Daihua 'Dinomischus_venustus' Siphusauctum Namacalathus Eolympia Fasciculus Xanioascus Ctenorhabdotus Gemmactena Thaumactena Galeactena Batofasciculus Maotianoascus Trigoides Euplokamis Mnemiopsis Beroida Platyctenida Cestida Ganeshida Thalassocalycida Bryozoa Brachiopoda Phoronida Mollusca Annelida Echinodermata Pterobranchia Chaetognatha Onychophora Arthropoda Nemertea Enteropneusta Urochordata Cephalochordata Vertebrata Entoprocta Nematoda Nematomorpha Priapulida Gastrotricha Tardigrada Kinorhyncha Loricifera Gnathifera Xenacoelomorpha Platyhelminthes Auroralumina Eoconularia Conularia Carinachites Olivoiides Quadrapyrgites Pseudooides Cambrocotonus Nematostella Anemonia Aiptasia Metridium Antipathes Ceriantharia Corynactis Montastraea Porites Acropora Parazoanthus Anthomastus Keratoisidinae Nephthyigorgia Leptogorgia Scleronepthya Virgularia Haliclystus Lucernaria Calvadosia Alatina Chironex Morbakka Atolla Stephanoscyphus Nausithoe Aurelia Cassiopea Rhizostoma Hydra Candelabrum Hydractinia Ectopleura Clytia Obelia Physalia Craseoa Abylopsis Agalma Nanomia Aeginia Halitrephes 
	;

END;


BEGIN CHARACTERS;
	TITLE  Matrix;
	DIMENSIONS  NCHAR=347;
	FORMAT DATATYPE = STANDARD RESPECTCASE GAP = - MISSING = ? SYMBOLS = "  0 1 2 3 4 5 6";
	CHARSTATELABELS 
		1 Collar_complex /  absent present,
		2 Multicellularity_with_extracellular_matrix /  absent present,
		3 'Septate junctions (SJs)' /  absent present,
		4 'Tight junctions (TJs)' /  absent present,
		5 'Gap junctions (GJs)' /  absent present,
		6 'Adherens junctions (AJs)' /  absent present,
		7 Hemidesmosomes /  absent present,
		8 Epithelia /  absent present,
		9 Differentiation_of_two_epithelial_layers /  absent present,
		10 Basal_laminae /  absent present,
		11 Aquiferous_system_with_ostia_and_osculae /  absent present,
		12 Pinacocytes /  absent present,
		13 Archeocytes /  absent present,
		14 Siliceous_spicules_produce_by_Silicateins /  absent present,
		15 Spongin /  absent present,
		16 Collagen /  absent present,
		17 Nerve_cells /  absent present,
		18 Acetylcholine_used_as_a_neurotransmitter /  absent present,
		19 Diffuse_nervous_system /  absent present,
		20 Giant_axons_associated_with_ciliary_organs /  absent present,
		21 'Hox/ParaHox gene' /  absent present,
		22 Epidermis_with_pulsatite_bodies /  absent present,
		23 Xenacoelomorph_cilia /  absent present,
		24 diploblasts_made_of_2_cell_layers /  absent present,
		25 triploblasts_made_of_3_cell_layers /  absent present,
		26 Striated_ciliary_rootlets /  absent present,
		27 Spiral_cleavage_with_4d_mesoderm /  absent present,
		28 Colloblasts /  absent present,
		29 'Coelenteron (gastrovascular cavity)' /  absent present,
		30 'Through-gut' /  absent present,
		31 'U-shaped gut' /  absent present,
		32 'Protonephridia (or homologues)' /  absent present,
		33 Fate_of_blastopore /  protostomy deuterostomy amphistomy,
		34 Body_cuticle_with_chitin /  absent present,
		35 'Body cuticle with ?-chitin' /  absent present,
		36 Body_cuticle_molted /  absent present,
		37 'Segmented body with jointed limbs:' /  absent present,
		38 Lobopods /  absent present,
		39 Slime_papillae /  absent present,
		40 Telescoping_mouth_cone_with_protrudable_stylets /  absent present,
		41 Respiration_via_metameric_tracheae_and_spiracles /  absent present,
		42 'Mixocoel (haemocoel) surrounded by segmented mesoderm' /  absent present,
		43 Teloblastic_segmentation /  absent present,
		44 'Longitudinal ventral nerve cord(s)' /  absent present,
		45 'Circum-pharyngeal, collar-shaped brain with anterior and posterior rings of perikarya separated by a ring-shaped neuropil' /  absent present,
		46 Introvert_with_scalid_rings /  absent present,
		47 Flosculi /  absent present,
		48 'Immunoreactivity of horseradish peroxidase (HRP)' /  absent present,
		49 Feeding_strategy_in_tentaculate_metazoans /  predominantly_micro predominantly_macro,
		50 'Trochophores:' /  absent present,
		51 Segmental_metanephridia_sacculus /  absent present,
		52 chitinous_microvillar_appendages /  absent present,
		53 'Parapodia with dorsal and ventral branches terminated by ?-chitinous chaetae' /  absent present,
		54 Radula /  absent present,
		55 Eversible_proboscis_surrounded_by_rhynchocoel /  absent present,
		56 Complex_jaw_apparatus_in_pharynx /  absent present,
		57 Origin_of_mesoderm /  from_the_blastopore_lips_and_as_ectomesoderm from_the_walls_of_the_archenteron_or_neural_crest,
		58 Radial_cleavage /  absent present,
		59 Coelom_formation /  schizocoely enterocoely,
		60 Trimeric_coelom /  absent present,
		61 Pharyngeal_slits /  absent present,
		62 'Endostyle (or homologues)' /  absent present,
		63 Notochord /  absent present,
		64 Stomochord /  absent present,
		65 Haemal_system_with_axial_complex /  absent present,
		66 Calcareous_endoskeleton_composed_of_separate_ossicles /  absent present,
		67 Tornaria_type_larva /  absent present,
		68 Longitudinal_dorsal_nerve_cord /  absent present,
		69 Zig_zag_myomeres /  absent present,
		70 Endothelium_that_lines_the_inner_wall_of_blood_vessels /  absent present,
		71 Neural_crest /  absent present,
		72 Neurogenic_placodes /  absent present,
		73 Dorsoventral_axis /  absent present,
		74 Anterior_posterior_axis /  absent present,
		75 Number_of_principal_body_axes /  one two three,
		76 compression_in_pharyngeal_plane /  absent present,
		77 symmetry /  bilateral biradial triradial tetraradial pentaradial hexaradial,
		78 compression_in_oral_aboral_axis /  absent_ present,
		79 compression_in_tentacular_plane /  absent present,
		80 Mesoglea /  absent present,
		81 Cells_in_mesoglea /  absent present,
		82 Cydippid_larvae /  absent present,
		83 Ciliary_rosettes /  absent present,
		84 Lophophore /  absent present,
		85 'Radially-arranged outgrowths from the interface between the oral and aboral regions' /  absent present,
		86 radial_outgrowths_fixed_in_globular_configuration /  absent present,
		87 radial_outgrowths_tentacular /  absent present,
		88 outgrowths_with_pinnules /  absent present,
		89 outer_sheaths_on_external_surface_of_radial_outgrowths /  absent present,
		90 outgrowths_with_ciliary_rows /  absent present,
		91 cushion_rings_or_polster_cells /  absent present,
		92 cushion_rings_paired /  paired_ unpaired,
		93 Ciliary_rows_paired /  paired unpaired,
		94 large_compound_cilia /  absent present,
		95 large_cilia_fused_to_form_locomotory_plate /  absent present,
		96 orientation_of_ciliary_rows /  adaxial abaxial,
		97 Uniformity_of_ciliary_rows /  uniform non_uniform,
		98 Number_of_ciliary_rows /  eight eighteen six twenty_four more_than_24 sixteen,
		99 extension_of_the_oral_surface_to_form_oral_cone /  absent present,
		100 aboral_region_represented_only_by_apical_organ /  absent present,
		101 apical_organ_forming_narrow_pointed_extension /  absent present,
		102 gut_extending_into_aboralmost_body_region_ /  absent present,
		103 'stalk extending from apical/aboral region in polyp' /  absent present,
		104 Oral_macrocilia /  absent_ present,
		105 Oral_lobes /  absent present,
		106 morphology_of_tip_of_oral_extension /  narrow voluminous manubrium_like s_margin_of_creeping_sole,
		107 mouth_as_margin_of_creeping_sole /  absent present,
		108 Pharyngeal_ridges /  absent present,
		109 Sealing_ridges_of_pharynx /  absent present,
		110 Macrocilia_on_pharynx_lining_inside_of_mouth /  absent present,
		111 Ciliary_dome /  absent_ present,
		112 Statolith /  absent present,
		113 Balancers /  absent 'present	',
		114 Pole_plates /  absent 'present	',
		115 Aboral_papillae /  absent 'present	',
		116 Ciliary_grooves /  absent 'present	',
		117 apical_capsule /  absent present,
		118 trifuracting_ciliary_grooves /  absent present,
		119 'Interplate ciliary groove (ICG)' /  absent 'present	',
		120 Pharyngeal_canals /  absent 'present	',
		121 Tentacular_canals /  absent 'present	',
		122 Meridional_canals /  absent 'present	',
		123 Diverticula_of_meridional_canals /  absent 'present	',
		124 Circumoral_ring_canal /  absent 'present	',
		125 Termination_of_meridional_and_pharyngeal_canals /  Both_terminate_blindly branch_to_form_a_complex_network united_with_the_circumoral_ring_canal,
		126 Interradial_canals /  absent present,
		127 number_of_interradial_canals /  two_ four,
		128 Adradial_canals /  Directly_branch_from_the_infundibulum Branch_from_interradial_canals,
		129 Aboral_canal /  absent present,
		130 Anal_canals_and_pores /  absent present,
		131 Paired_ctenophore_Tentacles /  absent present,
		132 Tentilla /  absent present,
		133 Disposition_of_tentilla /  Fringing_along_tentalcles fringing_along_elongate_oral_margin,
		134 Tentacle_sheaths /  absent present,
		135 Opening_position_of_tentacles /  orally aborally,
		136 Auricles /  absent present,
		137 Brood_chambers /  absent present,
		138 'Skeletal elements (sclerotised arms and calyx)' /  absent present,
		139 Skeletonisation_restricted_to_aboral_organ /  absent present,
		140 tentacles_extending_beyond_skeletal_rods_and_outer_sheaths /  absent present,
		141 Medial_structures_of_skeletal_elements /  absent present,
		142 Kinked_spokes /  absent present,
		143 Spinose_spokes /  absent present,
		144 'Radiating flaps/lobes' /  absent present,
		145 circumferential_oral_constriction /  absent present,
		146 constriction_type /  skirt_or_bell lappets_,
		147 extracellular_digestion /  absent present,
		148 ostia_with_porocytes /  absent present,
		149 embryonic_development /  direct indirect,
		150 Cnidae /  absent present,
		151 Cnidae_in_gastrodermis /  absent present,
		152 Cnidocil /  immobile mobile,
		153 Structure_of_mitochondrial_DNA /  circular linear,
		154 Scyphopharynx /  absent present,
		155 Hypostome /  absent present,
		156 Actinopharynx /  absent present,
		157 'Siphonoglyph (sulcus)' /  absent present,
		158 Circular_depression_on_basal_disc /  absent present,
		159 'Giant fiber nerve net (GFNN) in medusae' /  absent present,
		160 stenoteles /  absent present,
		161 euryteles /  absent present,
		162 desomonemes /  absent present,
		163 mastigophores /  absent present,
		164 Basitrichousisorhizas /  absent present,
		165 Apotrichousisorhizas /  absent present,
		166 Isorhizas /  absent present,
		167 Heterotrichousanisorhizas /  absent present,
		168 Birhopaloids /  absent present,
		169 Rhopalonemes /  absent present,
		170 Spirocyst /  absent present,
		171 Ptychocyst /  absent present,
		172 polyp_tentacles /  filiform thick,
		173 Two_tentacle_polyp_stage /  absent present,
		174 Periderm /  absent present,
		175 Ridges_or_peridermal_teeth /  absent present,
		176 Peridermal_teeth_style /  single_ring ireegularly_extensive continuous,
		177 Bicuspid_or_paired_peridermal_teeth /  absent present,
		178 Cuticle_layers_in_periderm /  one two five,
		179 Chitin_expression /  restricted_to_a_basal_area_or_to_podocysts forming_a_tube forming_a_thin_cuticle,
		180 Tube_extension /  tube_encases_polyp does_not_encase_polyp,
		181 periderm_type /  corneous coriaceous fibrous,
		182 periderm_with_chitin /  absent present,
		183 periderm_with_proteins /  absent present,
		184 periderm_externally_annulated /  absent present,
		185 External_annulation_confined_to_one_area_or_widespread /  confined widespread,
		186 Annulation_type /  ribs 'vase-like',
		187 'vase-like annulation smooth or angular' /  angular smooth,
		188 Ribbing_straight_or_arcuate /  straight arcuate,
		189 Rgularity_of_ribbing /  irregular approaching_regular regular,
		190 nodes_present_as_ornamentation? /  absent present,
		191 'Thorn-like projections?' /  absent present,
		192 Periderm_with_faces /  absent present,
		193 corner_sulci /  absent present,
		194 deep_corner_sulci /  shallow deep,
		195 Periderm_with_faces_additional_to_corners /  absent present,
		196 'Inflection (adapertural arching) of the transverse ornament at the interradii ' /  absent_ present,
		197 Continuation_of_the_transverse_facial_ornament_across_the_perradii /  absent present,
		198 External_peridermal_ornamentation_at_the_interradii /  absent present,
		199 ornament_regular /  absent present,
		200 Transverse_cross_section_of_the_corner_sulcus /  rounded angulated angulated_with_fold,
		201 'Crests - longitudinal ridges in peridermal corrugated interspaces' /  absent present,
		202 periderm_with_lobate_aperature /  absent present,
		203 Periderm_differentiation_into_stalk_and_cup /  absent present,
		204 Periderm_tube_tapering /  absent present,
		205 steeply_pyramidal_taper /  absent present,
		206 Transverse_cross_section_of_the_oral_region_of_the_polyp /  circular polyhedral,
		207 Location_of_medusa_formation /  lateral_budding_from_an_entocodon apical_or_oral direct_development_without_polyp_stage,
		208 Type_of_apical_medusa_formation /  strobilation without_transverse_fission,
		209 Strobilation_type /  polydisk monodisk,
		210 Polyp_propagation_through_lateral_budding /  absent present,
		211 Oocyte_development /  oocytes_develop_without_accessory_cells _oocytes_develop_with_accessory_cells_ oocytes_develop_within_follicles oocytes_develop_from_uptake_of_somatic_or_other_germ_line_cells,
		212 Nectosome /  absent present,
		213 Pneumatophore /  absent present,
		214 planula /  absent present,
		215 Feeding_planula /  absent present,
		216 Planula_ciliation /  absent present,
		217 Number_of_endodermal_cells_of_the_planula /  absent present,
		218 Glandular_cells_in_the_planula /  absent present,
		219 Nervous_cells_in_the_planula /  absent present,
		220 Relationship_between_axes_of_planula_and_adult /  oral?aboral_axis_in_the_adult_derived_from_the_longitudinal_axis_of_the_planula oral?aboral_axis_in_the_adult_derived_from_the_transverse_axis_of_the_planula,
		221 Polypoid_phase /  absent present,
		222 polyp_size_class /  a_few_mm a_few_cm tens_of_cm,
		223 Polyp_organization /  solitary colonial,
		224 colony_type /  arborescent creeping 'siphonophore-type' random,
		225 Oral_disc_in_polyp /  absent present,
		226 Coenenchyme /  absent present,
		227 mineralised_coenenchyme /  absent present,
		228 Polymorphic_polyps /  absent present,
		229 Number_of_tentacular_whorls /  one two_or_more,
		230 gut_partitioned_by_septa_ /  absent present,
		231 Septa_in_polyp /  absent_ present,
		232 Septa_in_medusa /  absent present,
		233 Mesoglea_in_polyp_septa /  absent presen,
		234 eightfold_organisation_of_septa /  absent present,
		235 Only_four_gastric_septa_present /  absent present,
		236 Pairing_of_mesenteries?_ /  absent present,
		237 Pairing_of_mesentery /  paired coupled,
		238 Pair_morphology /  members_same_size members_differ_in_size,
		239 Paired_secondary_cycle /  absent present,
		240 Mesenterial_fusion /  absent present,
		241 Number_of_perfect_mesenteries /  eight ten_ more_than_twelve,
		242 Types_of_mesentery /  only_perfect_mesenteries perfect_mesenteries_not_divisible perfect_mesenteries_and_imperfect_mesenteries_divisible,
		243 Directive_mesentery /  absent present,
		244 Number_of__directive_mesentery_pairs /  one_pair two_pairs,
		245 Mesentery_formation /  only_primary_tentacles new_septa_arise_in_the_exocoel_to_either_side_of_the_ventral_directive from_ventral between_directive_and_transverse_septa anywhere_around_the_circumference,
		246 Structure_of_polyp_tentacles /  hollow solid,
		247 Type_of_tentacles /  one_type two_types,
		248 Clustered_tentacles /  absent present,
		249 'Two-tentacle polyp stage' /  absent present,
		250 Siphonoglyph_count /  one more_than_one,
		251 Mesenteric_filament /  absent present,
		252 Mesenteric_filament_type /  two_strips_ three_strips_ one_strip,
		253 embryonic_stage_retained_in_the_tube_morphology /  absent present,
		254 Tentacles_retractile /  non_retractile retractile,
		255 'Tentacle/coelenteron relationship' /  one_tentacle_per_endocoel_and_per_exocoel 'one tentacle per exocoel, multiple per endocoel',
		256 Catch_tentacles /  absent present,
		257 arrangement_of_tentacles /  scattered in_cycles,
		258 number_of_cycles /  one more_than_one,
		259 Acrospheres /  absent present,
		260 number_of_tentacles_in_polyp /  six eight twelve sixteen eighteen more_than_twenty,
		261 Marginal_spherules /  absent_ holotrichous,
		262 Acontia /  absent present,
		263 Gonads_on_mesenteries_of_1st_cycle /  absent present,
		264 Gonads_on_mesenteries_of_2nd_and_subsequent_cycles /  absent present,
		265 Mesogloeal_sphincter /  absent present,
		266 Ectodermal__longitudinal__muscle /  absent present,
		267 Ectodermal__longitudinal__muscle_location /  tentacles_and_oral_disc_only whole_body,
		268 Basilar_musculature /  absent present,
		269 Retractor_muscle /  weak defined,
		270 Parietal_muscle /  absent present,
		271 Mesogloeal_lacunae /  absent present,
		272 Acrorhagi /  absent present,
		273 Pedal_disk /  absent present,
		274 Ciliated_tract_on_mesenteric_filament /  absent present,
		275 Ephyrae /  absent present,
		276 Rhopalial_lappets_in_ephyrae /  absent present,
		277 Number_of_marginal_lappets /  five eight ten sixteen seventeen_or_more,
		278 Velar_lappets_with_no_rhopalium /  absent present,
		279 'GVS star-like in shape' /  absent present,
		280 Actinula /  absent present,
		281 Organisation_of_the_nervous_system /  nets with_nerve_rings,
		282 complex_ganglia_associated_with_sensory_structures_in_absence_of_CNS /  absent present,
		283 Canal_system_in_polyp /  absent present,
		284 Gastrodermic_musculature /  not_in_bunches organised_in_bunches_of_gastrodermic_origin ', organised in bunches of ectodermic origin',
		285 Medusoid_phase /  absent present,
		286 Arms_with_cluster_of_secondary_tentacles /  absent present,
		287 Arms_bifurcating /  absent present,
		288 Primary_tentacles_modified_to_anchors /  absent present,
		289 Claustra /  absent present,
		290 Gonads_in_calyx /  absent present,
		291 Longitudinal_muscles_in_peduncle_ /  absent present,
		292 Number_of_chambers_in_peduncle /  one four,
		293 'Pad-like adhesive structures on tentacles' /  absent present,
		294 Pedalium_of_coronate_type /  absent present,
		295 Rhopalia /  absent present,
		296 Complex_eyes_in_rhopalia /  absent present,
		297 Nerve_ring_in_medusa /  absent present,
		298 number_of_rings /  one two,
		299 Gastric_filaments /  absent present,
		300 Coronal_muscle /  well_developed marginal_and_tiny,
		301 Pedalium_of_the_cubozoan_type /  absent present,
		302 Velum /  absent present,
		303 Umbrellar_margin /  smooth_and_continuous lobed,
		304 Tentacles_in_medusa /  absent present,
		305 Tentacular_bulbs /  absent present,
		306 Statolith_composition /  MgCaPO4 CaSO4,
		307 Septal_shape_in_medusa /  straight_ y_shaped,
		308 Radial_canals /  absent _present,
		309 circular_canal /  absent present,
		310 circular_canal_partial /  absent_ present,
		311 Velarium /  absent present,
		312 Coronal_furrow /  absent present,
		313 Gonadal_location /  manubrium radial_canals,
		314 statocysts /  absent present,
		315 statocyst_location /  endodermic ectodermic,
		316 Perradial_mesenteries /  absent present,
		317 Adult_medusoid_shape /  bell pyramidal cubic actinuloid,
		318 'Shape of horizontal cross-section of the medusa' /  circular four_part_symmety,
		319 Urticant_rings /  absent present,
		320 Oral_arms_with_suctorial_mouths /  absent present,
		321 Tentacular_insertion /  umbrellar_margin away_from_margin,
		322 Manubrium /  absent present,
		323 Nervous_system_organisation /  GFNN_absent GFNN_present,
		324 Structure_of_medusa_tentacles /  hollow solid,
		325 tentacular_morphology /  straight straight_with_angular_inflection,
		326 peronia /  absent present,
		327 ocelli_in_medusa /  absent present,
		328 peripheral_system /  absent present,
		329 umbrellar_furrow /  absent present,
		330 development_of_the_umbrella /  fully_developed_ aboral_cone,
		331 number_of_tentacular_whorls /  one_whorl two_whorls,
		332 velar_canals /  absent present,
		333 frenulae /  absent present,
		334 shape_of_medusa_tentacles /  filiform capitate,
		335 zooxanthellae /  absent present,
		336 ectodermal_skeleton /  absent present,
		337 composition_of_ectodermal_skeleton /  proteinaceous calcitic,
		338 mesogleal_skeleton /  absent present,
		339 columella /  absent present,
		340 costae /  absent present,
		341 octocorallian_spicules /  absent present,
		342 spicules_in_tentacle /  absent present,
		343 gorgonin /  absent present,
		344 Desmocytes /  absent present,
		345 '''Scyphozoan'' desmocytes' /  absent present,
		346 Hydrozoan_desmocytes /  absent present,
		347 Anthozoan_desmocytes /  absent present ; 
	MATRIX
	Choanoflagellata      10---------000000---0-0--0-------------------------0--------------------000------00----------0----------------0000-------0-0--?---0------0-----0--0--00-0--------------------0-------------------?----------------?---------0---------------------------------------------------------------0----------------------------??--------------------0-0--0----??
	Demospongae           1100010100111(0 1)110---0000-0000--0----00000-0--000-0000000-0---000000-----0?0----110000--------0----------------0000-------0-0-0----0----000-----00-01100-0--------------------0-------------------?----------------?--0------0---------------------------------------------------------------0----------------------------??--------------------0-0--0----??
	Homoscleromorpha      11000101011110010---0000-0000--0----00000-0--000-0000000-0---000000-----0?0----110000--------0----------------0000-------0-0-0----0----000-----00-01100-0--------------------0-------------------?----------------?--0------0---------------------------------------------------------------0----------------------------??--------------------0-0--0----??
	Calcarea              11100101001110010---0000-0000--0----00000-0--000-0000000-0---000000-----0?0----110000--------0----------------0000-------0-0-0----0----000-----00-01100-1--------------------0------------------------------------?--0------0---------------------------------------------------------------0----------------------------??--------------------0-0--0------
	Hexactinellida        11000101001111010---0000-0000--0----00000-0--000-0000000-0---000000-----0?0----110000--------0----------------0000-------0-0-0----0----000-----00-01100-0--------------------0------------------------------------?--0------0---------------------------------------------------------------0----------------------------??--------------------0-0--0------
	Placozoa              01?00101100000010---1000-1000--0-0--00000-0--000-0000000-0---000000-----0?0----??0000--------0---------00-----0000-----0-0-0-0----0----000-----0--1000--0--------------------0------------------------------------?---------0---------------------------------------------------------------0----------------------------??--------------------0-0--0------
	Xianguangia           ??????????0??0?????1???????010-?????00000?0??0000??00000-???0?0000??0???0?1???-?????1011?10-01000100-10?0-0?????????0???-?????????0----0?10100000-10?0--?001?1?????????????1?0---------------------------------??0??????????1?0-1--0011??000---???????0?0????0??10?4????????????0??????????????????????????????????????????????????????????????????????????
	Daihua                ??????????0??0?????1????????10-?????00000?0??00?0??00000-???0?0000??0???0?1?0?-?????1011111001000100-11?0-0??????0??0?????????????0????0?10100000-10?0???001???????????????1?0---------------------------------??0??????????1?0-1--0011??0????????????0?0????0??10?4????????????0??????????????????????????????????????????????????????????????????????????
	'Dinomischus_venustus'??????????0??0?????1???????010-?????00000?0??00?0??00000-???0?0000??0???0?1???-?????1011111001000110-11?000?????????0???-?????????0----0?10?00000-10?0???000???????????????1?0---------------------------------??0??????????1?0-0--0011??0????????????0?0????0??10?4????????????0??????????????????????????????????????????????????????????????????????????
	Siphusauctum          ??????????0??0?????????????010-?????00000?0??00?0??00000-???0?0000??0???0?1?5?-?????1110111001000210-01?000?????????0???-?????????0????0?0?----10-10?0???000?????????????????0---------------------------------??0??????????1?0-0--0000???????????????0?0????0??10?0????????????0??????????????????????????????????????????????????????????????????????????
	Namacalathus          ??????????0??0???????????????????????????????????????????????????0????????1?5??????????????????????0-?1??????????????????????????????????10??00??????????????????????????????0---------------------------------??1??????????1???????????????????????????????????????????????????0??????????????????????????????????????????????????????????????????????????
	Eolympia              ??????????0??0??????????????10??????00?0??0????????00????????????0????????1?0???????100???????????00-?1??-??????????0?????????????0?---??????????????????001?????????????????0---------------------------------?????????????1?0-0--0011?????????0?????0?0???????10?4????????????0??????????????????????????????????????????????????????????????????????????
	Fasciculus            ??????????0??0?????1???????0????????00000?0??00????00000-???0?0000??0???0?1?1?-?????11000?11???1141??00?0?0?????????????-?????????0----??0-----00-???????????-?????????????--0---------------------------------??-???????????????????????????????????--????????????-????????????0??????????????????????????????????????????????????????????????????????????
	Xanioascus            ??????????0??0?????????????0????????00000?0??00????00000-???0?0000??0???0?1?1?-?????11000?11???10311000?0?0??????10?00??-?????????0----??0-----00-???????????-?????????????--0---------------------------------??-???????????????????????????????????--????????????-????????????0??????????????????????????????????????????????????????????????????????????
	Ctenorhabdotus        ??????????0??0?????????????0????????00000?0??00????00000-???0?0000??0???0?1?1?-?????11000?11???11311000?010???0??00111??-?????????0----0?11----010???????????-?????????????--0---------------------------------??-???????????????????????????????????--????????????-????????????0??????????????????????????????????????????????????????????????????????????
	Gemmactena            ??????????0??0??????????????????????00000?0??00????00000-???0?0000??0?????1???-?????11000?1?????00111?0?0?0???0?????0???-????????00----0?100110111???????????-?????????????--0---------------------------------??-???????????????????????????????????--????????????-????????????0??????????????????????????????????????????????????????????????????????????
	Thaumactena           ??????????0??0?????????????0????????00000?0??00????00000-???0?0000??0?????1???-?????11000?10????00111?0?0?0???0?????0???-?????????0----0?100?00110???????????-?????????????--0---------------------------------??-???????????????????????????????????--????????????-????????????0??????????????????????????????????????????????????????????????????????????
	Galeactena            ??????????0??0?????1???????0????????00000?0??00????00000-???0?0000??0???0?1???-?????11000?10????0011110?010???0?????0???-?????????0----0?100?00110???????????-?????????????--0---------------------------------??-???????????????????????????????????--????????????-????????????0??????????????????????????????????????????????????????????????????????????
	Batofasciculus        ??????????0??0??????????????????????00000?0??00????00000-???0?0000??0?????1???-?????1100???0???100111?0?0?0???0?????0???-?????????0----0?100101111???????????-?????????????--0---------------------------------??-???????????????????????????????????--????????????-????????????0??????????????????????????????????????????????????????????????????????????
	Maotianoascus         ??????????0??0?????????????0????????00000?0??00????00000-???0?0000??0?????1???-?????11000?10????00110?0?0?0???0?????????-?????????0----0?100???110???????????-?????????????--0---------------------------------??-???????????????????????????????????--????????????-????????????0??????????????????????????????????????????????????????????????????????????
	Trigoides             ??????????0??0??????????????????????00000?0??00????00000-???0?0000??0?????1???-?????1100??1?????00111?0?0?0???0?????0???-?????????0----0?100110111???????????-?????????????--0---------------------------------??-???????????????????????????????????--????????????-????????????0??????????????????????????????????????????????????????????????????????????
	Euplokamis            01001111110000011111000101011100-0-000000-00000010000000-0--000000000000011010111110110001111111001100000000001111010001110001011111011000-----00-1000-?00000----------------0------------------------------------?---------0---0----0-----?------------------------------------------------0--------------------------------------------------0-0--0------
	Mnemiopsis            01001111110000011110000101011100-0-000000-00000010000000-0--000000000000011110011110110001111111101100001000001111010011110121111111101100-----00-1000-?00000----------------0------------------------------------?---------0---0----0-----?------------------------------------------------0--------------------------------------------------0-0--0------
	Beroida               01001111110000011110000101001100-0-000000-00000010000000-0--000000000000011110-11010110001111111001100010100111111110001-11120-0000----000-----00-1000--00000----------------0------------------------------------?---------0---0----0-----?------------------------------------------------0----------------------------??--------------------0-0--0------
	Platyctenida          01001111110000011110000101011100-0-000000-00000010000000-0--00000000000001111111111011000(0 1)111111?0110000001000111111000111(0 1)0110(0 1)1111011010-----00-1000--00000----------------0------------------------------------?---------0---0----0-----?------------------------------------------------0----------------------------??--------------------0-0--0------
	Cestida               01001111110000011110000101011100-0-000000-00000010000000-0--00000000000001111001111011000111111110110000000000111?010011110(0 1)21111111111000-----00-1000--00000----------------0------------------------------------?---------0---0----0-----?------------------------------------------------0----------------------------??--------------------0-0--0------
	Ganeshida             01001111110000011110000101011100-0-000000-00000010000000-0--00000000000001111001111011000111111100110000100000111?010011110(0 1)21111?11101000-----00-1000--00000----------------0------------------------------------?---------0---0----0-----?------------------------------------------------0----------------------------??--------------------0-0--0------
	Thalassocalycida      01001111110000011110000101011100-0-000000-00000010000000-0--00000000000001111001111011000111111100110000020000111?010011110(0 1)21111?11101000-----00-1000--00000----------------0------------------------------------?---------0---0----0-----?------------------------------------------------0----------------------------??--------------------0-0--0------
	Bryozoa               0110111111000001110-10011110011100-000000000000000010000000100000000000011200--0-001(0 1)--------0----00-0000-00000000000--0-0-0-0--000----000-----00-1010--00000----------------0------------------------------------?--0------0---0----0-----?------------------------------------------------0----------------------------??--------------------0-0--0------
	Brachiopoda           0110111111000001110-100111100(0 1)11(0 1)0-000000000000000010000000100000000000011200--0-0010--------0----00-0000-00000000000--0-0-0-0--000----000-----00-1010--00000----------------0------------------------------------?--0------0---0----0-----?------------------------------------------------0----------------------------??--------------------0-0--0------
	Phoronida             0110111111000001110-10011110011100-000000000000000000000000100000000000011200--0-0010--------0----00-0000-00000000000--0-0-0-0--000----000-----00-1010--00000----------------0------------------------------------?--0------0---0----0-----?------------------------------------------------0----------------------------??--------------------0-0--0------
	Mollusca              0110111111000001110-100111100101(0 1 2)(0 1)0000000001000011010100000000000000000011200--0-000(0 1)--------0----00-1000-00000000000--0-0-0-0--000----000-----00-1010--00000----------------0------------------------------------?--0------0---0----0-----?------------------------------------------------0----------------------------??--------------------0-0--0------
	Annelida              0110111111000001110-100111100101(0 1 2)0-0000000110000(0 1)1011000000000000000000011200--0-0000--------0----00-1000-00000000000--0-0-0-0--000----000-----00-1010--00000----------------0------------------------------------?--0------0---0----0-----?------------------------------------------------0----------------------------??--------------------0-0--0------
	Echinodermata         0110011111000001110-10011100010110-000000000000000000000111110001110000011200--0-000(0 1)--------0----00-1(0 1)00-00000000000--0-0-0-0--000----000-----00-1010--00000----------------0------------------------------------?--0------0---0----0-----?------------------------------------------------0----------------------------??--------------------0-0--0------
	Pterobranchia         0110111111000001110-10011100011110-000000001000000000000111111011010000011200--0-0000--------0----00-1000-00000000000--0-0-0-0--000----000-----00-1010--00000----------------0------------------------------------?--0------0---0----0-----?------------------------------------------------0----------------------------??--------------------0-0--0------
	Chaetognatha          0110111111000001110-10011100010110-0000000010000-0000001100100000000000011200--0-0000--------0----00-1000-00000000000--0-0-0-0--000----000-----00-1000--00000----------------0------------------------------------?---------0---0----0-----?------------------------------------------------0----------------------------??--------------------0-0--0------
	Onychophora           0110111111000001110-1001110001012111011011110001-0100000000000000000000011200--0-0000--------0----00-1000-00000000000--0-0-0-0--000----000-----00-1000--00000----------------0------------------------------------?---------0---0----0-----?------------------------------------------------0----------------------------??--------------------0-0--0------
	Arthropoda            0110111111000001110-100111000101(0 1)1111000(0 1)1110001-0100000000000000000000011200--0-0000--------0----00-1000-00000000000--0-0-0-0--000----000-----00-10{0 1}0--00000----------------0------------------------------------?--0------0---0----0-----?------------------------------------------------0----------------------------??--------------------0-0--0------
	Nemertea              0110111111000001110-100111100101(0 1)0-0000000010000-1000010000000000000000011200--0-0000--------0----00-1000-00000000000--0-0-0-0--000----000-----00-1010--00000----------------0------------------------------------?--0------0---0----0-----?------------------------------------------------0----------------------------??--------------------0-0--0------
	Enteropneusta         0110111111000001110-10011100010110-0000000010000-0000000111111011010000011200--0-0000--------0----00-1000-00000000000--0-0-0-0--000----000-----00-1010--00000----------------0------------------------------------?--0------0---0----0-----?------------------------------------------------0----------------------------??--------------------0-0--0------
	Urochordata           0111111111000001110-10011100010110-0000000000000-0000000101011100001001111200--0-0000--------0----00-1000-00000000000--0-0-0-0--000----000-----00-1010--00000----------------0------------------------------------?--0------0---0----0-----?------------------------------------------------0----------------------------??--------------------0-0--0------
	Cephalochordata       0110111111000001110-10011100010110-0000000000000-0000000111011100001100011200--0-0000--------0----00-1000-00000000000--0-0-0-0--000----000-----00-1010--00000----------------0------------------------------------?--0------0---0----0-----?------------------------------------------------0----------------------------??--------------------0-0--0------
	Vertebrata            0101111111000001110-10011100010110-0000000000000-00000001(0 1)1011100001111111200--0-0000--------0----00-1000-00000000000--0-0-0-0--000----000-----00-1000--00000----------------0------------------------------------?---------0---0----0-----?------------------------------------------------0----------------------------??--------------------0-0--0------
	Entoprocta            0110111111000001110-100111100111010000000-0000000100000000--00000000000011200--0-0001--------0----00-1100-00000000000--0-0-0-0--000----000-----00-1010--00000----------------0------------------------------------?--0------0---0----0-----?------------------------------------------------0----------------------------??--------------------0-0--0------
	Nematoda              0110111111000001110-100111000101010100000-011101-000000000--00000000000011200--0-0000--------0----00-1000-00000000000--0-0-0-0--000----000-----00-1000--00000----------------0------------------------------------?---------0---0----0-----?------------------------------------------------0----------------------------??--------------------0-0--0------
	Nematomorpha          0110111111000001110-100111000101110100000-010101-000000000--00000000000011200--0-0000--------0----00-1000-00000000000--0-0-0-0--000----000-----00-1010--00000----------------0------------------------------------?--0------0---0----0-----?------------------------------------------------0----------------------------??--------------------0-0--0------
	Priapulida            0110111111000001110-100111000101111100000-011111-000000000--00000000000011200--0-0000--------0----00-1000-00000000000--0-0-0-0--000----000-----00-1010--00000----------------0------------------------------------?--0------0---0----0-----?------------------------------------------------0----------------------------??--------------------0-0--0------
	Gastrotricha          0110111111000001110-10011110010100-000000-010000-000000000--00000000000011200--0-0000--------0----00-1000-00000000000--0-0-0-0--000----000-----00-1000--00000----------------0------------------------------------?---------0---0----0-----?------------------------------------------------0----------------------------??--------------------0-0--0------
	Tardigrada            0110111111000001110-1001110001010111010101?10001-0000000000000000000000011200--0-0000--------0----00-1000-00000000000--0-0-0-0--000----000-----00-1000--00000----------------0------------------------------------?---------0---0----0-----?------------------------------------------------0----------------------------??--------------------0-0--0------
	Kinorhyncha           0110111111000001110-100111000101?10100000-111111-000000000--00000000000011200--0-0000--------0----00-1000-00000000000--0-0-0-0--000----000-----00-1000--00000----------------0------------------------------------?---------0---0----0-----?------------------------------------------------0----------------------------??--------------------0-0--0------
	Loricifera            0110111111000001110-100111000101?10100000-011111-000000000--00000000000011200--0-0000--------0----00-1000-00000000000--0-0-0-0--000----000-----00-1010--00000----------------0------------------------------------?--0------0---0----0-----?------------------------------------------------0----------------------------??--------------------0-0--0------
	Gnathifera            0110111111000001110-10011110010100-000000-010000-000000100--00000000000011200--0-0000--------0----00-1000-00000000000--0-0-0-0--000----000-----00-1000--00000----------------0------------------------------------?---------0---0----0-----?------------------------------------------------0----------------------------??--------------------0-0--0------
	Xenacoelomorpha       0100?1?11(0 1)000001111-1111110000-0-0-000000-0?0000-0000000-0--00000000000011200--0-0000--------0----00-1000-00000000000--0-0-0-0--000----000-----00-1000--00000----------------0------------------------------------?---------0---0----0-----?------------------------------------------------0----------------------------??--------------------0-0--0------
	Platyhelminthes       0110111111000001110-1001111000-000-000000-010000-100000000--00000000000011200--0-0000-------?0----00-1000-00000000000--0-0-0-0--000----000-----00-1010--00000----------------0------------------------------------?--0------0---0----0-----?------------------------------------------------0----------------------------??--------------------0-0--0------
	Auroralumina          ??????????0??0??????????????????????00?0??????????????????????????????????1??0?????0???????????????0??0?????????????0????????????????????0-----????????????????????????????1?1????10???????????1100-0--1-?10-1??????????????1210?0-???????????????????00???????0???5???????????????????????????????????????????????????????????????????????????????????????
	Eoconularia           ??????????0??0???????????????00?????00?0?????????0????????????????????????1?30?????????????????????0??0?????????????0????????????????????0-----??????????????????????????????1110?101??110-02001101010100?0111???0????------110-?---?11???1????????????????????????????????????????????????????????????????????????????????????????????????????????????????
	Conularia             ??????????0??0???????????????00?????00?0?????????0????????????????????????1?30?????????????????????0??0?????????????0????????????????????0-----??????????????????????????????1????101??110-0210110101010110111???0????------110-?---?11????????????????????????????????????????????????????????????????????????????????????????????????????????????????????
	Carinachites          ??????????0??0???????????????00?????00?0??????????????????????????????????1?30?????????????????????0??0?????????????0????????????????????0-----??????????????????????????????10--?10???110-11011110-0-11-100-1??????????????100-?---?11????????????????????????????????????????????????????????????????????????????????????????????????????????????????????
	Olivoiides            ??????????0??0???????????????00?-???00?0?????????0????????????????????????1?40?????0???????????????0??0?????????????0????????????????????0-----?????0????????????????????????1101?10???1110---010-00-01-010101100??--0------1?0-?---?11?????????????????????1?????????????????????1000????1?1??????????????????????????????????????????????????????????????
	Quadrapyrgites        ??????????0??0???????????????00?-???00?0?????????0????????????????????????1?30?????0???????????????0??0?????????????0????????????????????0-----?????0????????????????????????1101?10???1110---010-00-01-010101?????--0------1?0-?---?11?????????????????????1?????????????????????????????1????????????????????????????????????????????????????????????????
	Pseudooides           ??????????0??0???????????????00?-???00?0?????????0????????????????????????1?10?????0???????????????0??0?????????????0????????????????????0-----?????0????????????????????????1????10???110-020010-1?-?1-0?0111?????--0------1?0-?---????????????????????????1????????????????????????????0?????????????????????????????????????????????????????????????????
	Cambrocotonus         ??????????0??0???????????????0??????00?0?????????0????????????????????????1?00?????0???????????????0??0?????????????0????????????????????0-----??????????????????????????????0--------------------------------??????????????1010?11??11??10????????????????????????????????????????????????????????????????????????????????????????????????????????????????
	Nematostella          0110011111000001101-1001010010-0-0-000000-00000010000000-0--000000000000011000-110001010000--0----00-1000-00000000000--0-0-0-0--000----000-----00-101111000110-0001000000101?0-----------------------------------01--1110110110-1---111-10010100211140000111-1001103001?0100110001-----000010----------------------------??-------------------00-0--0-01001
	Anemonia              0110011111000001101-1001010010-0-0-000000-00000010000000-0--000000000000011050-110001010000--0----00-1000-00000000000--0-0-0-0--000----000-----00-101111000110-0001001000101?0-----------------------------------01--1110110120-1---111-10010010211140000111-100110510110101110111-----000010----------------------------??-------------------10-0--0-01001
	Aiptasia              0110011111000001101-1001010010-0-0-000000-00000010000000-0--000000000000011050-110001010000--0----00-1000-00000000000--0-0-0-0--000----000-----00-101111000110-0001000000101?0-----------------------------------01--1110110120-1---111-10010010211140010111-100110501??1101110011-----000010----------------------------??-------------------10-0--0-01001
	Metridium             0110011111000001101-1001010010-0-0-000000-00000010000000-0--000000000000011050-110001010000--0----00-1000-00000000000--0-0-0-0--000----000-----00-101111000110-0001000000101?0-----------------------------------01--1110110120-1---111-10010010211140010111-111110501011101110011-----000010----------------------------??-------------------00-0--0-01001
	Antipathes            0110011111000001101-1001010010-0-0-000000-00000010000000-0--000000000000011050-110001010000--0----00-1000-00000000000--0-0-0-0--000----000-----00-1011110001?0-0001001000101?0-----------------------------------0100101011010101100011-10010000101130000?12-000100500??0--0000000-----000010----------------------------??-------------------0100--0-01001
	Ceriantharia          0110?11111000001101-1001010010-0-0-000000-00000010000000-0--000000000000011000-110001010000--0----00-1000-00000000000--0-0-0-0--000----000-----00-101111000110-0001001000111?0-----------------------------------01--1010110120-1---111-10010?00201020100011-0001105001?0110000001-----000000----------------------------??-------------------00-0--0-01001
	Corynactis            0110011111000001101-1001010010-0-0-000000-00000010000000-0--000000000000011050-110001010000--0----00-1000-00000000000--0-0-0-0--000----000-----00-101111000110-0001001000101?0-----------------------------------01--1110110100-1---111-10010010210-40000-12-110111500??0110000010-----000010----------------------------??-------------------10-0--0-01001
	Montastraea           0110011111000001101-1001010010-0-0-000000-00000010000000-0--000000000000011050-110001010000--0----00-1000-00000000000--0-0-0-0--000----000-----00-101111000110-0001001000101?0-----------------------------------0100111011010101100111-10010010210-40000-12-100111500??0--0000000-----000010----------------------------??-------------------1110110-01001
	Porites               0110011111000001101-1001010010-0-0-000000-00000010000000-0--000000000000011050-110001010000--0----00-1000-00000000000--0-0-0-0--000----000-----00-101111000110-0001001000101?0-----------------------------------0100111011010101100111-10010010210-40000-12-100111300??0--0000000-----000010----------------------------??-------------------1110110-01001
	Acropora              0110011111000001101-1001010010-0-0-000000-00000010000000-0--000000000000011050-110001010000--0----00-1000-00000000000--0-0-0-0--000----000-----00-101111000110-0001001000101?0-----------------------------------0100111011010101100111-10010010210-40000-12-100111200??0--0000000-----000010----------------------------??-------------------1110110-01001
	Parazoanthus          0110011111000001101-1001010010-0-0-000000-00000010000000-0--000000000000011000-110001010000--0----00-1000-00000000000--0-0-0-0--000----000-----00-101111000110-0001001000101?0-----------------------------------0100101011010101100111-10010110221110000011-100110500??0100011001-----000010----------------------------??-------------------10-0--0-01001
	Anthomastus           0110011111000001101-1001010010-0-0-000000-00000010000000-0--000000000000011000-110001011000--0----00-1000-00000000000--0-0-0-0--000----000-----00-101111000110-0000001000001?0-----------------------------------0100101011010101100011-11011-00001000000010-000100100??0??0000001-----000010----------------------------??-------------------00-1--1101001
	Keratoisidinae        0110011111000001101-1001010010-0-0-000000-00000010000000-0--000000000000011000-110001011000--0----00-1000-00000000000--0-0-0-0--000----000-----00-101111000110-0000001000001?0-----------------------------------0100101011010101100011-11011-00001000000010-000100100??0??0000001-----000010----------------------------??-------------------00-1--1101001
	Nephthyigorgia        0110011111000001101-1001010010-0-0-000000-00000010000000-0--000000000000011000-110001011000--0----00-1000-00000000000--0-0-0-0--000----000-----00-101111000110-0000001000001?0-----------------------------------0100101011010101100011-11011-00001000000010-000100100??0??0000001-----000010----------------------------??-------------------00-1--1111001
	Leptogorgia           0110011111000001101-1001010010-0-0-000000-00000010000000-0--000000000000011000-110001011000--0----00-1000-00000000000--0-0-0-0--000----000-----00-101111000110-0000001000001?0-----------------------------------0100101011010101100011-11011-00001000000010-000100100??0??0000001-----000010----------------------------??-------------------00-1--1111001
	Scleronepthya         0110011111000001101-1001010010-0-0-000000-00000010000000-0--000000000000011000-110001011000--0----00-1000-00000000000--0-0-0-0--000----000-----00-101111000110-0000001000001?0-----------------------------------0100101011010101100011-11011-00001000000010-000100100??0??0000001-----000010----------------------------??-------------------00-1--1101001
	Virgularia            0110011111000001101-1001010010-0-0-000000-00000010000000-0--000000000000011000-110001011000--0----00-1100-00000000000--0-0-0-0--000----000-----00-101111000110-0000001000001?0-----------------------------------0100101011010101101011-11011-00001000000010-000100100??0??0000001-----000010----------------------------??-------------------00-1--0-01001
	Haliclystus           0110011111000001101-1001010010-0-0-000000-00000010000000-0--000000000000011030-100001010000--0----00-1-00-00000000000--0-0-0-0--000----000-----00-10111?1??0000010000100000011---00-010-----------------------11-12--1001000110-0---01111110--00--0-?0001---00-00-0100--0??000000-0----00?121101010110000-110001?-10000010-011000100000000000100-0--0001100
	Lucernaria            0110011111000001101-1001010010-0-0-000000-00000010000000-0--000000000000011030-100001010000--0----00-1-00-00000000000--0-0-0-0--000----000-----00-10111?1??0000010000100000011---00-010-----------------------11-12--1001000110-0---01111110--00--0-?0001---00-00-0100--0??000000-0----00?121101110110000-110001?-10000010-011000100000000000100-0--0001100
	Calvadosia            0110011111000001101-1001010010-0-0-000000-00000010000000-0--000000000000011030-100001010000--0----00-1-00-00000000000--0-0-0-0--000----000-----00-10111?1??0000010000100000011---00-010-----------------------11-12--1001000110-0---01111110--00--0-?0001---00-00-0100--0??000000-0----00?121111101000000-110001?-10000010-011000100-00000000100-0--0001100
	Alatina               0110011111000001101-1001010010-0-0-000000-00000010000000-0--000000000000011010-100001010000--0----00-1-00-00000000000--0-0-0-0--000----000-----00-1011101--0001110100100000011---10-011-----------------------11-1?--1010??0100-1---0101001----------1001---00-00-0100--0??000000-0----0111210-00---00111010100101110010110021000110001000011000-0--0001100
	Chironex              0110011111000001101-1001010010-0-0-000000-00000010000000-0--000000000000011010-100001010000--0----00-1000-00000000000--0-0-0-0--000----000-----00-1011101--0001110100100000011---10-011-----------------------10(0 1)??--1010??0100-1---0101001----------1001---00-00-0100--0??000000-0----0111210-00---00111010100101110010110021000110001000011100-0--0001100
	Morbakka              0110011111000001101-1001010010-0-0-000000-00000010000000-0--000000000000011010-100001010000--0----00-1000-00000000000--0-0-0-0--000----000-----00-1011101--0001110100100000011---10-011-----------------------101??--1010??0100-1---0101001----------1001---00-00-0300--0??000000-0----0111210-00---00111010100101110010110021000110001000011100-0--0001100
	Atolla                0110011111000001101-1001010010-0-0-000000-00000010000000-0--000000000000011030-100001010000--0----00-1000-00000000000--0-0-0-0--000----000-----00-1011101?00001010000100000???????????????-?-?????????????????10???--??????0?0???--?01111010--00--0-?1000---?0-0100500--0??000000-11??10011210-00---01100-10001101010001110000000111001000000000-0--0001100
	Stephanoscyphus       0110011111000001101-1001010010-0-0-000000-00000010000000-0--000000000000011030-110001010000--0----00-1000-00000000000--0-0-0-0--000----000-----00-1011101000001010000100000001120110011110-000000-001-0-1001001001?--10????010(0 1)(0 3)1---01111010--00--0-?1000---00-0100500--0??000000-1????0011210-00---01100-10001101010001110000000111001000000000-0--0001100
	Nausithoe             0110011111000001101-1001010010-0-0-000000-00000010000000-0--000000000000011030-110001010000--0----00-1000-00000000000--0-0-0-0--000----000-----00-1011101000001010000100000001120110011110-000000-001-0-10010010010--10????010(0 1)31---01111010--00--0-?1000---00-0100500--0??000000-103?10011210-00---01100-10001101010001110000000111001000000000-0--0001100
	Aurelia               0110011111000001101-1001010010-0-0-000000-00000010000000-0--000000000000011030-110001010000--0----00-1000-00000000000--0-0-0-0--000----000-----00-1011101100001010000110000001---00-010-----------------------10011--10??110100-1---01101010--00--0-?1000---00-00-0300--0??000000-111110011210-00---00100-10001101-11100110000000110001000000000-0--0001100
	Cassiopea             0110011111000001101-1001010010-0-0-000000-00000010000000-0--000000000000011030-110001010000--0----00-1000-00000000000--0-0-0-0--000----000-----00-1011101100001010000110000001---00-010-----------------------1010?--10????0100-1---01101010--00--0-?1000---00-00-0500--0???00000-113110011210-00---00100-10001101-1110011000001?110001000000000-0--0001100
	Rhizostoma            0110011111000001101-1001010010-0-0-000000-00000010000000-0--000000000000011030-110001010000--0----00-1?00-00000000000--0-0-0-0--000----000-----00-1011101100001010000110000001---00-010-----------------------10011--10??000100-1---01101010--00--0-?1000---00-00-0300--0??000000-111110011210-00---00100-100010-1-1110011000001-11--01000-00-00-0--0001100
	Hydra                 0110111111000001101-1001010010-0-0-000000-00000010000000-0--000000000000011030-100001010000--0----00-1100-00000000000--0-0-0-0--000----000-----00-1001001010001111100100000001---22-201-----------------------0--13---------100-1---110--------------?000----0-0100100--0??000000-0----000000--00---0----?----------??------------------------00-0--0001010
	Candelabrum           0110111111000001101-1001010010-0-0-000000-00000010000000-0--000000000000011030-100001010000--0----00-1000-00000000000--0-0-0-0--000----000-----00-10010010100011111001000000010--0110110-------00-0------000-00--0300-------101010-0110--------------?000---00-00-0100--0??000000-0----000000--00---0----?----------??------------------------00-0--0001010
	Hydractinia           0110111111000001101-1001010010-0-0-000000-00000010000000-0--000000000000011030-100001010000--0----00-1000-00000000000--0-0-0-0--000----000-----00-10110010100011111001000000010--0110110-------00-0------000-00--0300????110101110-1110--------------?000---00-0100300--0??000000-0----0000010-00---0?????????????????????????????????????????00-0--0001010
	Ectopleura            0110111111000001101-1001010010-0-0-000000-00000010000000-0--000000000000011030-100001010000--0----00-1000-00000000000--0-0-0-0--000----000-----00-10010010100011111001000000010--0110111010---000-0---1--000-00--0300-------101110-01100-------------?000---00-0100500--0??000000-0----0000010-00---000-110001011--1100000-10000011?001000000000-0--0001010
	Clytia                0110111111000001101-1001010010-0-0-000000-00000010000000-0--000000000000011030-100001010000--0----00-1100-00000000000--0-0-0-0--000----000-----00-10110010100011101101000000010--0100111011---000-0---1--010-00--030010??110101110-11100-------------1000---00-0100500--0??000000-0----0000010-00---000-1100010110-1100011100000011000?000000000-0--0001010
	Obelia                0110111111000001101-1001010010-0-0-000000-00000010000000-0--000000000000011030-100001010000--0----00-1100-00000000000--0-0-0-0--000----000-----00-10110010100011101101000000010--0100111011---000-0---1--010-00--030010??110101110-11100-------------1000---00-0100500--0??000000-0----0000010-00---000-1100010110-1100011100000011000?000000000-0--0001010
	Physalia              0110111111000001101-1001010010-0-0-000000-00000010000000-0--000000000000011030-100001010000--0----00-1000-00000000000--0-0-0-0--000----000-----00-1011001010001111100101100001---02-011-----------------------0--0?0110??110101200-11100-------------0000----0-0??0?00--0??000000-0----0000010-00---000-110001001--1100000-00000-11--00000-00-00-0--0001010
	Craseoa               0110111111000001101-1001010010-0-0-000000-00000010000000-0--000000000000011030-100001010000--0----00-1000-00000000000--0-0-0-0--000----000-----00-1011001010001111100101100001---02-011-----------------------0--0?1110??110101200-11100-------------0000----0-0??0?00--0??000000-0----0000010-00---000-110001001--1100000-00000-11--00000-00-00-0--0001010
	Abylopsis             0110111111000001101-1001010010-0-0-000000-00000010000000-0--000000000000011030-100001010000--0----00-1000-00000000000--0-0-0-0--000----000-----00-1011001010001111100101100001---02-011-----------------------0--0?1110??110101200-11100-------------0000----0-0??0?00--0??000000-0----0000010-00---000-110001001--1100000-00000-11--00000-00-00-0--0001010
	Agalma                0110111111000001101-1001010010-0-0-000000-00000010000000-0--000000000000011030-100001010000--0----00-1000-00000000000--0-0-0-0--000----000-----00-1011001010001111100101100001---02-011-----------------------0--0?1010??110101200-11100-------------0000----0-0??0?00--0??000000-0----0000010-00---000-110001001--1100000-00000-11--00000-00-00-0--0001010
	Nanomia               0110111111000001101-1001010010-0-0-000000-00000010000000-0--000000000000011030-100001010000--0----00-1000-00000000000--0-0-0-0--000----000-----00-1011001010001111100101100001---02-011-----------------------0--0?1010??110101200-11100-------------0000----0-0??0?00--0??000000-0----0000010-00---000-110001001--1100000-00000-11--00000-00-00-0--0001010
	Aeginia               0110111111000001101-1001010010-0-0-000000-00000010000000-0--000000000000011030-100001010000--0----00-1000-00000000000--0-0-0-0--000----000-----00-1011001010001000001100000--------------------------------------030010??0011-------01-0-----------------------------------------------1000-10-00---000-??0001010?-010000100000010?1010100000000-0--0001010
	Halitrephes           0110111111000001101-1001010010-0-0-000000-00000010000000-0--000000000000011030-100001010000--0----00-1000-00000000000--0-0-0-0--000----000-----00-1011001010001110000100000---------------------------------------30010??0000-------01-0-----------------------------------------------1000-10-00---000-1100010100-11000110000100111000000000000-0--0001010

;

END;
BEGIN CHARACTERS;
	TITLE  Character_Matrix;
	DIMENSIONS  NCHAR=1;
	FORMAT DATATYPE = STANDARD RESPECTCASE GAP = - MISSING = ? SYMBOLS = "  0 1";
	MATRIX
	Choanoflagellata      0
	Demospongae           0
	Homoscleromorpha      ?
	Calcarea              ?
	Hexactinellida        ?
	Placozoa              0
	Xianguangia           1
	Daihua                1
	'Dinomischus_venustus'1
	Siphusauctum          ?
	Namacalathus          ?
	Eolympia              ?
	Fasciculus            1
	Xanioascus            ?
	Ctenorhabdotus        0
	Gemmactena            ?
	Thaumactena           ?
	Galeactena            1
	Batofasciculus        ?
	Maotianoascus         ?
	Trigoides             ?
	Euplokamis            1
	Mnemiopsis            0
	Beroida               0
	Platyctenida          0
	Cestida               0
	Ganeshida             0
	Thalassocalycida      0
	Bryozoa               0
	Brachiopoda           0
	Phoronida             0
	Mollusca              0
	Annelida              0
	Echinodermata         0
	Pterobranchia         0
	Chaetognatha          0
	Onychophora           0
	Arthropoda            0
	Nemertea              0
	Enteropneusta         0
	Urochordata           0
	Cephalochordata       0
	Vertebrata            0
	Entoprocta            0
	Nematoda              0
	Nematomorpha          0
	Priapulida            0
	Gastrotricha          0
	Tardigrada            0
	Kinorhyncha           0
	Loricifera            0
	Gnathifera            0
	Xenacoelomorpha       0
	Platyhelminthes       0
	Auroralumina          ?
	Eoconularia           ?
	Conularia             ?
	Carinachites          ?
	Olivoiides            ?
	Quadrapyrgites        ?
	Pseudooides           ?
	Cambrocotonus         ?
	Nematostella          0
	Anemonia              0
	Aiptasia              0
	Metridium             0
	Antipathes            0
	Ceriantharia          0
	Corynactis            0
	Montastraea           0
	Porites               0
	Acropora              0
	Parazoanthus          0
	Anthomastus           0
	Keratoisidinae        0
	Nephthyigorgia        0
	Leptogorgia           0
	Scleronepthya         0
	Virgularia            0
	Haliclystus           0
	Lucernaria            ?
	Calvadosia            ?
	Alatina               0
	Chironex              ?
	Morbakka              ?
	Atolla                0
	Stephanoscyphus       ?
	Nausithoe             0
	Aurelia               0
	Cassiopea             ?
	Rhizostoma            0
	Hydra                 0
	Candelabrum           0
	Hydractinia           0
	Ectopleura            0
	Clytia                0
	Obelia                0
	Physalia              0
	Craseoa               0
	Abylopsis             0
	Agalma                0
	Nanomia               0
	Aeginia               0
	Halitrephes           0

;

END;
BEGIN ASSUMPTIONS;
	TYPESET * UNTITLED  (CHARACTERS = Matrix)  =  unord:  1- 347;
TYPESET * UNTITLED  (CHARACTERS = Character_Matrix)  =  unord:  1;

END;

BEGIN MESQUITECHARMODELS;
	ProbModelSet * UNTITLED  (CHARACTERS = Matrix)  =  'Mk1 (est.)':  1- 347;
ProbModelSet * UNTITLED  (CHARACTERS = Character_Matrix)  =  'Mk1 (est.)':  1;
END;

BEGIN TREES;
	Title 'Trees from "Aurora_12Dec_mb.nex.con.tre"';
	ID 017657dba7745;
	LINK Taxa = Taxa;
	TRANSLATE
[0] 		1 Choanoflagellata,
[1] 		2 Demospongae,
[2] 		3 Homoscleromorpha,
[3] 		4 Calcarea,
[4] 		5 Hexactinellida,
[5] 		6 Placozoa,
[6] 		7 Xianguangia,
[7] 		8 Daihua,
[8] 		9 'Dinomischus_venustus',
[9] 		10 Siphusauctum,
[10] 		11 Namacalathus,
[11] 		12 Eolympia,
[12] 		13 Fasciculus,
[13] 		14 Xanioascus,
[14] 		15 Ctenorhabdotus,
[15] 		16 Gemmactena,
[16] 		17 Thaumactena,
[17] 		18 Galeactena,
[18] 		19 Batofasciculus,
[19] 		20 Maotianoascus,
[20] 		21 Trigoides,
[21] 		22 Euplokamis,
[22] 		23 Mnemiopsis,
[23] 		24 Beroida,
[24] 		25 Platyctenida,
[25] 		26 Cestida,
[26] 		27 Ganeshida,
[27] 		28 Thalassocalycida,
[28] 		29 Bryozoa,
[29] 		30 Brachiopoda,
[30] 		31 Phoronida,
[31] 		32 Mollusca,
[32] 		33 Annelida,
[33] 		34 Echinodermata,
[34] 		35 Pterobranchia,
[35] 		36 Chaetognatha,
[36] 		37 Onychophora,
[37] 		38 Arthropoda,
[38] 		39 Nemertea,
[39] 		40 Enteropneusta,
[40] 		41 Urochordata,
[41] 		42 Cephalochordata,
[42] 		43 Vertebrata,
[43] 		44 Entoprocta,
[44] 		45 Nematoda,
[45] 		46 Nematomorpha,
[46] 		47 Priapulida,
[47] 		48 Gastrotricha,
[48] 		49 Tardigrada,
[49] 		50 Kinorhyncha,
[50] 		51 Loricifera,
[51] 		52 Gnathifera,
[52] 		53 Xenacoelomorpha,
[53] 		54 Platyhelminthes,
[54] 		55 Auroralumina,
[55] 		56 Eoconularia,
[56] 		57 Conularia,
[57] 		58 Carinachites,
[58] 		59 Olivoiides,
[59] 		60 Quadrapyrgites,
[60] 		61 Pseudooides,
[61] 		62 Cambrocotonus,
[62] 		63 Nematostella,
[63] 		64 Anemonia,
[64] 		65 Aiptasia,
[65] 		66 Metridium,
[66] 		67 Antipathes,
[67] 		68 Ceriantharia,
[68] 		69 Corynactis,
[69] 		70 Montastraea,
[70] 		71 Porites,
[71] 		72 Acropora,
[72] 		73 Parazoanthus,
[73] 		74 Anthomastus,
[74] 		75 Keratoisidinae,
[75] 		76 Nephthyigorgia,
[76] 		77 Leptogorgia,
[77] 		78 Scleronepthya,
[78] 		79 Virgularia,
[79] 		80 Haliclystus,
[80] 		81 Lucernaria,
[81] 		82 Calvadosia,
[82] 		83 Alatina,
[83] 		84 Chironex,
[84] 		85 Morbakka,
[85] 		86 Atolla,
[86] 		87 Stephanoscyphus,
[87] 		88 Nausithoe,
[88] 		89 Aurelia,
[89] 		90 Cassiopea,
[90] 		91 Rhizostoma,
[91] 		92 Hydra,
[92] 		93 Candelabrum,
[93] 		94 Hydractinia,
[94] 		95 Ectopleura,
[95] 		96 Clytia,
[96] 		97 Obelia,
[97] 		98 Physalia,
[98] 		99 Craseoa,
[99] 		100 Abylopsis,
[100] 		101 Agalma,
[101] 		102 Nanomia,
[102] 		103 Aeginia,
[103] 		104 Halitrephes;
	TREE 'con all compat+++++++' = (1:0.009012655,2:0.009614243,(6:0.00998578,(((7:0.008394254,(8:0.005839835,((9:0.006102319,(10:0.02679412,(11:0.01804266,(((((13:0.02785937,(14:0.01158146,(((22:0.01864658,25:0.01172312):0.0272429,(((23:0.01016184,27:0.005217967):0.01172003,28:0.01177114):0.009479887,26:0.01086445):0.02398262):0.05207534,24:0.01467623):0.02381857):0.02096073):0.0654631,15:0.039744299999999996):0.05861381,20:0.01095679):0.0203052,(17:0.008410227,18:0.008735286):0.008899501):0.01789698,((16:0.007801377,21:0.008626446):0.01548291,19:0.009579005):0.01418477):0.09682701):0.03770698):0.0578108):0.02394063,12:0.0214804):0.01108939):0.01849598):0.0397883,(((55:0.03734599,(((((92:0.02928274,93:0.009021426):0.009459142,95:0.00309739):0.01333786,(94:0.006359707,((98:0.005395146,(99:0.002539451,100:0.002534929):0.002777815):0.005325893,(101:0.002443792,102:0.002334049):0.00378269):0.03008256):0.005276623):0.01482372,(96:0.002160763,97:0.002155924):0.01046377):0.03040282,(103:0.01685928,104:0.007834988):0.01809905):0.06761751):0.05953493,((((59:0.01586644,61:0.01698485):0.01295238,60:0.007245499):0.06587754,58:0.01508595):0.0359006,(((80:0.004148707,(81:0.002461595,82:0.003951336):0.005002381):0.07259506,(83:0.009841143,(84:0.002532168,85:0.006069937):0.004843611):0.06129392):0.0337735,((86:0.005169212,(87:0.002195952,88:0.003375233):0.008707934):0.02565645,((89:0.006793034,91:0.009595393):0.01041493,90:0.009412505):0.02649266):0.01906917):0.04190248):0.03991825):0.06523432,((((((63:0.02883604,(64:0.003253828,(65:0.003198415,66:0.01136619):0.01890003):0.0166823):0.01625854,(69:0.01434653,(70:0.002936039,(71:0.00637151,72:0.006014913):0.005047264):0.01014147):0.02805029):0.02048864,73:0.01365561):0.02420042,68:0.02166156):0.02127816,67:0.03421423):0.02647171,(((74:0.002873388,78:0.002738408):0.003017859,(75:0.002850321,(76:0.002910259,77:0.002763722):0.006325238):0.002823176):0.007665511,79:0.01066107):0.02661402):0.04796597):0.11390439999999999):0.05903832,(((((((29:0.005370235,30:0.005806691):0.01204084,31:0.006526375):0.03676188,((((32:0.007836377,33:0.0146265):0.01609532,39:0.006022765):0.007654744,54:0.02435805):0.01156746,44:0.04622263):0.01872294):0.01523591,(48:0.006685309,52:0.01471219):0.006813107):0.01629142,(((37:0.01562357,38:0.009407239):0.01634391,49:0.01131668):0.02767587,((45:0.01050607,((47:0.01609298,51:0.006633084):0.01168957,50:0.0185734):0.01530348):0.0137277,46:0.01459319):0.01686016):0.0377236):0.01746081,(((34:0.02219876,(35:0.01329584,40:0.005772097):0.02005197):0.02408328,((41:0.01419451,43:0.02440575):0.03204799,42:0.00941026):0.03919756):0.04135182,36:0.01651736):0.01523721):0.03843025,53:0.01266525):0.05354386):0.03986729):0.05592569);

END;


BEGIN NOTES;

	CHARACTERS = Matrix TAXA = Taxa;
	TEXT   TAXON = 87 CHARACTER = 35 TEXT = '-	';

	TEXT   TAXON = 62 CHARACTER = 50 TEXT = '0		';

	TEXT   TAXON = 18 CHARACTER = 84 TEXT = ax;

	TEXT   TAXON = 32 CHARACTER = 186 TEXT = '---';

	TEXT   TAXON = 39 CHARACTER = 192 TEXT = '-';

	TEXT   TAXON = 38 CHARACTER = 215 TEXT = 0;

	TEXT   TAXON = 55 CHARACTER = 247 TEXT = 0;

	TEXT   TAXON = 82 CHARACTER = 325 TEXT = '-	';

	CHARACTERS = Character_Matrix TAXA = Taxa;

	TEXT   CHARACTERS = Matrix CHARACTER = 242 STATE = 1 TEXT = emacs_;

		MESQUITESCRIPTVERSION 2;
		TITLE AUTO;
		tell ProjectCoordinator;
		timeSaved 1588160144957;
		getEmployee #mesquite.minimal.ManageTaxa.ManageTaxa;
		tell It;
			setID 0 2694333732443867960;
			tell It;
				setDefaultOrder 0 1 2 3 4 5 6 7 8 9 10 11 12 13 14 15 16 17 18 20 21 22 19 23 24 25 26 27 28 29 30 31 32 33 34 35 36 37 38 39 40 41 42 43 44 45 46 47 48 49 50 51 52 53 54 55 56 57 58 59 60 61 62 63 64 65 66 67 68 69 70 71 72 73 74 75 76 77 78 79 80 81 82 83 84 85 86 87 88 89 90 91 92 93 94 95;
				attachments;
			endTell;
		endTell;
		getEmployee #mesquite.charMatrices.ManageCharacters.ManageCharacters;
		tell It;
			setID 0 8385918901735495901;
			tell It;
				setDefaultOrder 0 1 2 3 4 5 6 7 8 9 10 11 12 13 14 15 16 17 18 19 20 21 22 23 25 26 27 28 29 30 31 32 33 34 35 36 37 38 39 40 41 42 43 44 45 46 47 48 49 50 51 52 53 54 55 56 57 58 59 60 61 62 63 64 65 66 67 68 69 70 71 72 73 76 74 76 77 78 79 80 81 82 83 84 85 86 87 88 89 90 91 92 93 94 95 96 97 98 99 100 101 102 103 104 105 106 107 108 109 114 111 110 113 114 115 116 117 118 123 119 120 123 124 125 127 128 129 130 131 132 133 136 134 136 137 138 139 140 141 142 143 144 145 146 147 148 149 150 151 152 153 154 155 156 157 158 159 160 161 162 163 164 165 166 167 168 169 170 177 174 172 172 175 176 177 178 179 180 181 182 183 184 185 186 187 188 189 190 191 192 193 194 195 196 197 198 199 200 201 202 203 204 205 206 207 208 209 210 211 212 213 214 215 220 216 217 220 221 222 223 224 225 226 227 228 229 230 231 232 233 236 237 234 237 238 239 240 241 242 247 246 247 248 249 250 251 252 253 254 255 256 257 258 259 260 261 262 263 264 265 266 267 268 269 270 271 272 273 274 275 276 277 278 279 280 281 282 283 284 285 286 287 288 289 290 291 292 293;
				attachments;
			endTell;
			mqVersion 361;
			checksumv 0 3 76675397 null getNumChars 288 numChars 288 getNumTaxa 96 numTaxa 96 short true bits 2305843009213694015 states 63 sumSquaresStatesOnly 53607.0 sumSquares -4.6116860184273469E18 longCompressibleToShort false usingShortMatrix true NumFiles 1 NumMatrices 1;
			mqVersion;
		endTell;
		getWindow;
		tell It;
			suppress;
			setResourcesState false false 100;
			setPopoutState 300;
			setExplanationSize 0;
			setAnnotationSize 0;
			setFontIncAnnot 0;
			setFontIncExp 0;
			setSize 1536 818;
			setLocation 0 23;
			setFont SanSerif;
			setFontSize 10;
			getToolPalette;
			tell It;
			endTell;
			desuppress;
		endTell;
		getEmployee #mesquite.minimal.ManageTaxa.ManageTaxa;
		tell It;
			showTaxa #2694333732443867960 #mesquite.lists.TaxonList.TaxonList;
			tell It;
				setTaxa #2694333732443867960;
				getWindow;
				tell It;
					useTargetValue off;
					setTargetValue;
					newAssistant #mesquite.lists.TaxonListCurrPartition.TaxonListCurrPartition;
					newAssistant #mesquite.lists.NumForTaxaList.NumForTaxaList;
				tell It;
					suppress;
					setValueTask #mesquite.molec.PercentMissingInTaxon.PercentMissingInTaxon;
					tell It;
						getEmployee #mesquite.charMatrices.CharMatrixCoordIndep.CharMatrixCoordIndep;
						tell It;
							setCharacterSource #mesquite.charMatrices.StoredMatrices.StoredMatrices;
							tell It;
								setDataSet #8385918901735495901;
							endTell;
						endTell;
					endTell;
					toggleShadeCells off;
					desuppress;
				endTell;
					setExplanationSize 30;
					setAnnotationSize 20;
					setFontIncAnnot 0;
					setFontIncExp 0;
					setSize 1436 746;
					setLocation 0 23;
					setFont SanSerif;
					setFontSize 10;
					getToolPalette;
					tell It;
					endTell;
				endTell;
				showWindow;
				getEmployee #mesquite.lists.ColorTaxon.ColorTaxon;
				tell It;
					setColor Red;
					removeColor off;
				endTell;
				getEmployee #mesquite.lists.TaxonListAnnotPanel.TaxonListAnnotPanel;
				tell It;
					togglePanel off;
				endTell;
			endTell;
		endTell;
		getEmployee #mesquite.charMatrices.BasicDataWindowCoord.BasicDataWindowCoord;
		tell It;
			showDataWindow #8385918901735495901 #mesquite.charMatrices.BasicDataWindowMaker.BasicDataWindowMaker;
			tell It;
				getWindow;
				tell It;
					setExplanationSize 30;
					setAnnotationSize 20;
					setFontIncAnnot 0;
					setFontIncExp 0;
					setSize 1436 746;
					setLocation 0 23;
					setFont SanSerif;
					setFontSize 14;
					getToolPalette;
					tell It;
						setTool mesquite.charMatrices.BasicDataWindowMaker.BasicDataWindow.ibeam;
					endTell;
					setActive;
					setTool mesquite.charMatrices.BasicDataWindowMaker.BasicDataWindow.ibeam;
					colorCells #mesquite.charMatrices.ColorByState.ColorByState;
				tell It;
					setStateLimit 9;
					toggleUniformMaximum on;
				endTell;
					colorRowNames #mesquite.charMatrices.TaxonGroupColor.TaxonGroupColor;
					colorColumnNames #mesquite.charMatrices.CharGroupColor.CharGroupColor;
					colorText #mesquite.charMatrices.NoColor.NoColor;
					setBackground White;
					toggleShowNames on;
					toggleShowTaxonNames on;
					toggleTight off;
					toggleThinRows off;
					toggleShowChanges on;
					toggleSeparateLines off;
					toggleShowStates on;
					toggleReduceCellBorders off;
					toggleAutoWCharNames on;
					toggleAutoTaxonNames off;
					toggleShowDefaultCharNames off;
					toggleConstrainCW on;
					toggleBirdsEye off;
					toggleShowPaleGrid off;
					toggleShowPaleCellColors off;
					toggleShowPaleExcluded off;
					togglePaleInapplicable on;
					togglePaleMissing off;
					toggleShowBoldCellText off;
					toggleAllowAutosize on;
					toggleColorsPanel off;
					toggleDiagonal on;
					setDiagonalHeight 80;
					toggleLinkedScrolling on;
					toggleScrollLinkedTables off;
				endTell;
				showWindow;
				getWindow;
				tell It;
					forceAutosize;
				endTell;
				getEmployee #mesquite.charMatrices.AlterData.AlterData;
				tell It;
					toggleBySubmenus off;
				endTell;
				getEmployee #mesquite.charMatrices.ColorCells.ColorCells;
				tell It;
					setColor Red;
					removeColor off;
				endTell;
				getEmployee #mesquite.categ.StateNamesEditor.StateNamesEditor;
				tell It;
					makeWindow;
					tell It;
						setExplanationSize 30;
						setAnnotationSize 20;
						setFontIncAnnot 0;
						setFontIncExp 0;
						setSize 1436 746;
						setLocation 0 23;
						setFont SanSerif;
						setFontSize 10;
						getToolPalette;
						tell It;
							setTool mesquite.categ.StateNamesEditor.StateNamesWindow.ibeam;
						endTell;
						rowsAreCharacters on;
						toggleConstrainChar on;
						toggleConstrainCharNum 3;
						togglePanel off;
						toggleSummaryPanel off;
					endTell;
					showWindow;
				endTell;
				getEmployee #mesquite.categ.StateNamesStrip.StateNamesStrip;
				tell It;
					showStrip off;
				endTell;
				getEmployee #mesquite.charMatrices.AnnotPanel.AnnotPanel;
				tell It;
					togglePanel off;
				endTell;
				getEmployee #mesquite.charMatrices.CharReferenceStrip.CharReferenceStrip;
				tell It;
					showStrip off;
				endTell;
				getEmployee #mesquite.charMatrices.QuickKeySelector.QuickKeySelector;
				tell It;
					autotabOff;
				endTell;
				getEmployee #mesquite.charMatrices.SelSummaryStrip.SelSummaryStrip;
				tell It;
					showStrip off;
				endTell;
				getEmployee #mesquite.categ.SmallStateNamesEditor.SmallStateNamesEditor;
				tell It;
					panelOpen true;
				endTell;
			endTell;
		endTell;
		getEmployee #mesquite.charMatrices.ManageCharacters.ManageCharacters;
		tell It;
			showCharacters #8385918901735495901 #mesquite.lists.CharacterList.CharacterList;
			tell It;
				setData 0;
				getWindow;
				tell It;
					useTargetValue off;
					setTargetValue;
					newAssistant #mesquite.lists.DefaultCharOrder.DefaultCharOrder;
					newAssistant #mesquite.lists.CharListInclusion.CharListInclusion;
					newAssistant #mesquite.lists.CharListPartition.CharListPartition;
					newAssistant #mesquite.parsimony.CharListParsModels.CharListParsModels;
					newAssistant #mesquite.lists.CharNumForList.CharNumForList;
				tell It;
					suppress;
					setValueTask #mesquite.charMatrices.PercentMissing.PercentMissing;
					toggleShadeCells off;
					desuppress;
				endTell;
					setExplanationSize 30;
					setAnnotationSize 20;
					setFontIncAnnot 0;
					setFontIncExp 0;
					setSize 1436 746;
					setLocation 0 23;
					setFont SanSerif;
					setFontSize 10;
					getToolPalette;
					tell It;
					endTell;
				endTell;
				showWindow;
				getEmployee #mesquite.lists.CharListAnnotPanel.CharListAnnotPanel;
				tell It;
					togglePanel off;
				endTell;
			endTell;
		endTell;
		endTell;

END;

Begin MESQUITE;
		MESQUITESCRIPTVERSION 2;
		TITLE AUTO;
		tell ProjectCoordinator;
		timeSaved 1650621212703;
		getEmployee #mesquite.minimal.ManageTaxa.ManageTaxa;
		tell It;
			setID 0 1006350517370766567;
			tell It;
				setDefaultOrder  0 1 2 3 4 5 6 7 8 9 10 11 12 13 15 17 18 19 20 21 22 23 24 25 26 27 28 29 30 31 32 33 34 35 36 37 38 39 40 41 42 43 44 45 46 47 48 49 50 51 52 53 54 55 57 60 61 64 70 71 72 66 71 72 73 74 75 76 77 78 79 80 81 82 83 84 85 86 87 88 89 90 91 93 94 97 95 97 98 99 100 101 102 103 104 105 106 107 108 109 110 111 112 113;
				attachments ;
			endTell;
		endTell;
		getEmployee #mesquite.charMatrices.ManageCharacters.ManageCharacters;
		tell It;
			setID 0 4749827496936351056;
			tell It;
				setDefaultOrder  0 1 2 3 4 5 6 7 8 9 10 11 12 13 14 15 16 17 18 19 20 21 22 23 24 25 26 27 28 29 30 31 32 34 35 36 37 38 39 40 41 42 43 44 45 46 47 48 49 50 51 52 53 54 55 56 57 58 59 60 61 62 63 64 65 66 67 68 69 70 71 72 75 77 75 78 77 79 80 83 81 84 85 86 87 88 89 90 91 92 93 94 95 96 97 98 99 100 101 102 103 104 105 106 107 108 109 110 111 112 113 114 115 116 117 118 119 120 121 122 123 124 125 126 127 128 129 130 131 132 133 134 135 136 137 138 139 140 141 142 143 144 145 146 147 148 150 151 152 153 154 157 163 158 155 161 162 163 164 165 166 167 168 169 170 171 172 173 174 183 190 179 175 188 318 183 177 185 187 188 189 190 235 254 191 194 201 192 194 196 222 198 218 199 200 202 203 205 210 206 212 216 216 220 212 217 224 225 226 227 228 231 234 235 232 235 240 241 242 243 248 236 252 243 246 247 229 248 249 250 251 256 257 237 251 252 255 256 259 260 261 262 263 266 267 268 269 269 270 272 263 272 274 275 276 277 280 281 282 283 284 285 286 287 288 278 288 289 290 291 292 293 294 302 303 304 297 298 299 304 305 295 314 315 316 305 306 307 308 309 310 311 312 316 317 318 319 320 321 322 323 324 325 326 327 328 329 330 331 332 333 334 335 336 337 338 339 340 341 342 343 348 349 350 351 352 353 354 355 356 357 358 359 360 361 362 363 364 365 366 374 375 376 369 344 345 346;
				attachments ;
			endTell;
			mqVersion 361;
			checksumv 0 3 3056765369 null  getNumChars 347 numChars 347 getNumTaxa 104 numTaxa 104   short true   bits 2305843009213694015   states 63   sumSquaresStatesOnly 62656.0 sumSquares -4.6116860184273408E18 longCompressibleToShort false usingShortMatrix true   NumFiles 1 NumMatrices 2;
			mqVersion;
			setID 1 2521408698984365260;
			mqVersion 361;
			checksumv 1 3 643864364 null  getNumChars 1 numChars 1 getNumTaxa 104 numTaxa 104   short true   bits 3   states 3   sumSquaresStatesOnly 96.0 sumSquares 96.0 longCompressibleToShort false usingShortMatrix true   NumFiles 1 NumMatrices 2;
			mqVersion;
		endTell;
		getWindow;
		tell It;
			suppress;
			setResourcesState false false 100;
			setPopoutState 300;
			setExplanationSize 0;
			setAnnotationSize 0;
			setFontIncAnnot 0;
			setFontIncExp 0;
			setSize 1792 1039;
			setLocation -165 23;
			setFont SanSerif;
			setFontSize 10;
			getToolPalette;
			tell It;
			endTell;
			desuppress;
		endTell;
		getEmployee  #mesquite.minimal.ManageTaxa.ManageTaxa;
		tell It;
			showTaxa #1006350517370766567 #mesquite.lists.TaxonList.TaxonList;
			tell It;
				setTaxa #1006350517370766567;
				getWindow;
				tell It;
					useTargetValue off;
					setTargetValue ;
					newAssistant  #mesquite.lists.TaxonListCurrPartition.TaxonListCurrPartition;
					newAssistant  #mesquite.lists.NumForTaxaList.NumForTaxaList;
				tell It;
					suppress;
					setValueTask  #mesquite.molec.PercentMissingInTaxon.PercentMissingInTaxon;
					tell It;
						getEmployee #mesquite.charMatrices.CharMatrixCoordIndep.CharMatrixCoordIndep;
						tell It;
							setCharacterSource #mesquite.charMatrices.StoredMatrices.StoredMatrices;
							tell It;
								setDataSet #4749827496936351056;
							endTell;
						endTell;
					endTell;
					toggleShadeCells off;
					desuppress;
				endTell;
					setExplanationSize 30;
					setAnnotationSize 20;
					setFontIncAnnot 0;
					setFontIncExp 0;
					setSize 1692 967;
					setLocation -165 23;
					setFont SanSerif;
					setFontSize 10;
					getToolPalette;
					tell It;
						setTool mesquite.lists.TaxonList.TaxonListWindow.ibeam;
					endTell;
				endTell;
				showWindow;
				getEmployee #mesquite.lists.ColorTaxon.ColorTaxon;
				tell It;
					setColor Red;
					removeColor off;
				endTell;
				getEmployee #mesquite.lists.TaxonListAnnotPanel.TaxonListAnnotPanel;
				tell It;
					togglePanel off;
				endTell;
			endTell;
		endTell;
		getEmployee  #mesquite.charMatrices.BasicDataWindowCoord.BasicDataWindowCoord;
		tell It;
			showDataWindow #4749827496936351056 #mesquite.charMatrices.BasicDataWindowMaker.BasicDataWindowMaker;
			tell It;
				getWindow;
				tell It;
					getTable;
					tell It;
						rowNamesWidth 128;
					endTell;
					setExplanationSize 30;
					setAnnotationSize 20;
					setFontIncAnnot 0;
					setFontIncExp 0;
					setSize 1692 967;
					setLocation -165 23;
					setFont SanSerif;
					setFontSize 12;
					getToolPalette;
					tell It;
						setTool mesquite.charMatrices.BasicDataWindowMaker.BasicDataWindow.ibeam;
					endTell;
					setActive;
					setTool mesquite.charMatrices.BasicDataWindowMaker.BasicDataWindow.ibeam;
					colorCells  #mesquite.charMatrices.ColorByState.ColorByState;
				tell It;
					setStateLimit 9;
					toggleUniformMaximum on;
				endTell;
					colorRowNames  #mesquite.charMatrices.TaxonGroupColor.TaxonGroupColor;
					colorColumnNames  #mesquite.charMatrices.CharGroupColor.CharGroupColor;
					colorText  #mesquite.charMatrices.NoColor.NoColor;
					setBackground White;
					toggleShowNames on;
					toggleShowTaxonNames on;
					toggleTight off;
					toggleThinRows off;
					toggleShowChanges on;
					toggleSeparateLines off;
					toggleShowStates on;
					toggleReduceCellBorders off;
					toggleAutoWCharNames on;
					toggleAutoTaxonNames off;
					toggleShowDefaultCharNames off;
					toggleConstrainCW on;
					toggleBirdsEye off;
					toggleShowPaleGrid off;
					toggleShowPaleCellColors off;
					toggleShowPaleExcluded off;
					togglePaleInapplicable on;
					togglePaleMissing off;
					toggleShowBoldCellText off;
					toggleAllowAutosize on;
					toggleColorsPanel off;
					toggleDiagonal on;
					setDiagonalHeight 80;
					toggleLinkedScrolling on;
					toggleScrollLinkedTables off;
				endTell;
				showWindow;
				getWindow;
				tell It;
					forceAutosize;
				endTell;
				getEmployee #mesquite.charMatrices.AlterData.AlterData;
				tell It;
					toggleBySubmenus off;
				endTell;
				getEmployee #mesquite.charMatrices.ColorCells.ColorCells;
				tell It;
					setColor Sienna;
					removeColor off;
				endTell;
				getEmployee #mesquite.categ.StateNamesEditor.StateNamesEditor;
				tell It;
					makeWindow;
					tell It;
						getTable;
						tell It;
							rowNamesWidth 273;
						endTell;
						setExplanationSize 30;
						setAnnotationSize 20;
						setFontIncAnnot 0;
						setFontIncExp 0;
						setSize 1692 967;
						setLocation -165 23;
						setFont SanSerif;
						setFontSize 10;
						getToolPalette;
						tell It;
							setTool mesquite.categ.StateNamesEditor.StateNamesWindow.ibeam;
						endTell;
						rowsAreCharacters on;
						toggleConstrainChar on;
						toggleConstrainCharNum 3;
						togglePanel off;
						toggleSummaryPanel off;
					endTell;
					showWindow;
				endTell;
				getEmployee #mesquite.categ.StateNamesStrip.StateNamesStrip;
				tell It;
					showStrip off;
				endTell;
				getEmployee #mesquite.charMatrices.AnnotPanel.AnnotPanel;
				tell It;
					togglePanel off;
				endTell;
				getEmployee #mesquite.charMatrices.CharReferenceStrip.CharReferenceStrip;
				tell It;
					showStrip off;
				endTell;
				getEmployee #mesquite.charMatrices.QuickKeySelector.QuickKeySelector;
				tell It;
					autotabOff;
				endTell;
				getEmployee #mesquite.charMatrices.SelSummaryStrip.SelSummaryStrip;
				tell It;
					showStrip off;
				endTell;
				getEmployee #mesquite.categ.SmallStateNamesEditor.SmallStateNamesEditor;
				tell It;
					panelOpen true;
				endTell;
			endTell;
			showDataWindow #2521408698984365260 #mesquite.charMatrices.BasicDataWindowMaker.BasicDataWindowMaker;
			tell It;
				getWindow;
				tell It;
					setExplanationSize 30;
					setAnnotationSize 20;
					setFontIncAnnot 0;
					setFontIncExp 0;
					setSize 1692 967;
					setLocation -165 23;
					setFont SanSerif;
					setFontSize 10;
					getToolPalette;
					tell It;
						setTool mesquite.charMatrices.BasicDataWindowMaker.BasicDataWindow.ibeam;
					endTell;
					setTool mesquite.charMatrices.BasicDataWindowMaker.BasicDataWindow.ibeam;
					colorCells  #mesquite.charMatrices.NoColor.NoColor;
					colorRowNames  #mesquite.charMatrices.TaxonGroupColor.TaxonGroupColor;
					colorColumnNames  #mesquite.charMatrices.CharGroupColor.CharGroupColor;
					colorText  #mesquite.charMatrices.NoColor.NoColor;
					setBackground White;
					toggleShowNames on;
					toggleShowTaxonNames on;
					toggleTight off;
					toggleThinRows off;
					toggleShowChanges on;
					toggleSeparateLines off;
					toggleShowStates on;
					toggleReduceCellBorders off;
					toggleAutoWCharNames on;
					toggleAutoTaxonNames off;
					toggleShowDefaultCharNames off;
					toggleConstrainCW on;
					toggleBirdsEye off;
					toggleShowPaleGrid off;
					toggleShowPaleCellColors off;
					toggleShowPaleExcluded off;
					togglePaleInapplicable on;
					togglePaleMissing off;
					toggleShowBoldCellText off;
					toggleAllowAutosize on;
					toggleColorsPanel off;
					toggleDiagonal on;
					setDiagonalHeight 80;
					toggleLinkedScrolling on;
					toggleScrollLinkedTables off;
				endTell;
				getWindow;
				tell It;
					forceAutosize;
				endTell;
				hideWindow;
				getEmployee #mesquite.charMatrices.AlterData.AlterData;
				tell It;
					toggleBySubmenus off;
				endTell;
				getEmployee #mesquite.charMatrices.ColorByState.ColorByState;
				tell It;
					setStateLimit 9;
					toggleUniformMaximum on;
				endTell;
				getEmployee #mesquite.charMatrices.ColorCells.ColorCells;
				tell It;
					setColor Red;
					removeColor off;
				endTell;
				getEmployee #mesquite.categ.StateNamesStrip.StateNamesStrip;
				tell It;
					showStrip off;
				endTell;
				getEmployee #mesquite.charMatrices.AnnotPanel.AnnotPanel;
				tell It;
					togglePanel off;
				endTell;
				getEmployee #mesquite.charMatrices.CharReferenceStrip.CharReferenceStrip;
				tell It;
					showStrip off;
				endTell;
				getEmployee #mesquite.charMatrices.QuickKeySelector.QuickKeySelector;
				tell It;
					autotabOff;
				endTell;
				getEmployee #mesquite.charMatrices.SelSummaryStrip.SelSummaryStrip;
				tell It;
					showStrip off;
				endTell;
				getEmployee #mesquite.categ.SmallStateNamesEditor.SmallStateNamesEditor;
				tell It;
					panelOpen true;
				endTell;
			endTell;
		endTell;
		endTell;
end;
