# Supplementary material for: A crown-group cnidarian from the Ediacaran of Charnwood Forest, UK
Source: Nat Ecol Evol. 2022 Jul 25;6(8):1095–104. doi: 10.1038/s41559-022-01807-x (PMC9349040; doi:10.1038/s41559-022-01807-x)
Supplement: Supplementary file 4 — CSV file with tube morphospace dataset and polyp size data. [file 41559_2022_1807_MOESM4_ESM.csv]

TAXA	TYPE	TYPE	Biomineral	mineral - phosphate [0]/calcite[1]/aragonite[2]	adapical end cylindrical	adapical end polyhedral	adapical end ribbon-like	biradial	Tetraradial	Triradial	Pentaradial	Hexaradial	Octoradial	Tube tapering	Tubes taper steep	funnel-in-funnel?	funnels	barrels	cones	Degree of overlapping funnel-in-funnel structure	transverse ridges	ridges make up entire tube (0) or not (1)	Continuation of transverse ornament across entire circumference	Tubercles	Tubercles associated with transverse ribs	tubercles are thorn like projections	longitudinal ornament	Closed terminal apex	Blunt apical boss with different ornament	Holdfast (attachment disc)	Oral lobes at aperture	operculum	Tube separated into distinct zones	Tubes have faces	Tubes have midline(s)	midlines between tubes	Tubes have sulci	Tubes are approximately straight?	Branching observed	Ceroid	Parricidal increase	Di/trichotomous branching	Budding from outer surface of skeleton	Budding from inner surface of skeleton	Internal septa	Number of septa (8 or multiple of 8)	Septa paired	Horizontal element (tabulae)	Smooth inner walls
Cloudina carinata	Cambrian	Cloudina	1	1	0	1	0	0	0	0	0	0	1	1	0	1	1	0	0	0	0	-	-	0	-	-	0	1	0	?	0	0	0	1	0	0	0	0	1	0	0	1	0	0	0	-	-	0	1
Cloudina hartmanae	Ediacaran	Cloudina	1	1	1	0	0	0	0	0	0	0	0	1	0	1	1	0	0	1	0	-	-	0	-	-	0	0	0	1	0	0	0	0	0	0	0	1	1	0	0	1	0	0	0	-	0	1	0
Cloudina riemkaea	Ediacaran	Cloudina	1	1	1	0	0	0	0	0	0	0	0	1	0	1	1	0	0	0	0	-	-	0	-	-	0	1	0	?	0	0	0	0	0	0	0	0	1	0	0	1	0	0	0	-	-	0	1
Cloudina lucianoi	Ediacaran	Cloudina	1	1	1	0	0	0	0	0	0	0	?	1	0	1	1	0	0	1	0	-	-	0	-	-	0	1	0	?	0	0	0	0	0	-	0	0	1	0	0	0	0	1	0	-	-	0	1
Conotubus	Ediacaran	Cloudinomorph	0	-	1	0	0	0	0	0	0	0	0	0	-	1	1	0	0	?	0	-	-	0	-	-	0	1	0	0	0	0	0	0	0	-	0	0	0	0	-	-	0	0	0	-	-	0	1
Costatubus	Ediacaran	Cloudinomorph	0	-	1	0	0	0	0	0	0	0	0	1	0	1	0	1	0	0	0	-	-	0	-	-	0	0	-	?	0	0	0	0	0	-	0	0	0	0	-	-	0	0	0	-	-	0	1
Feiyanella	Camrbian	Cloudinomorph	1	?	1	0	0	0	0	0	0	0	0	0	-	1	0	0	1	1	0	-	-	0	-	-	0	1	0	0	0	0	0	0	0	0	0	0	1	0	0	1	0	0	0	-	-	0	0
Multiconotubus	Ediacaran	Cloudinomorph	1	?	1	0	0	0	0	0	0	0	0	0	-	1	0	0	1	1	0	-	-	0	-	-	0	1	0	0	0	0	0	0	0	-	0	0	0	0	-	-	0	0	0	-	-	0	1
Rajatubulus	Camrbian	Cloudinomorph	1	?	1	0	0	0	0	0	0	0	0	1	0	1	1	0	0	0	0	-	-	0	-	-	0	0	-	?	0	0	0	0	0	-	0	0	0	0	-	-	0	0	0	-	-	0	0
Saarina	Ediacaran	Cloudinomorph	0	-	1	0	0	0	0	0	0	0	0	0	-	1	1	0	0	0	0	-	-	0	-	-	0	1	0	?	0	0	0	0	0	-	0	0	0	0	-	-	0	0	0	-	-	0	1
Annulatubus	Ediacaran	Annatubulus	?	?	1	0	0	0	0	0	0	0	0	1	0	0	-	-	-	-	1	0	-	0	-	-	0	0	-	-	0	0	0	0	0	-	0	0	0	0	-	-	0	?	?	?	?	?	?
Corumbella	Ediacaran	Corumbella	?	?	1	0	0	0	0	0	0	0	0	1	0	0	-	-	-	-	1	1	1	0	-	-	0	1	0	0	0	0	0	0	0	-	0	0	0	0	-	-	0	0	0	-	-	0	0
Funisia	Ediacaran	Funisia	?	?	1	0	0	0	0	0	0	0	0	0	0	0	-	-	-	-	1	0	-	0	-	-	0	1	0	1	0	0	0	0	0	0	0	0	1	0	0	1	0	?	?	?	?	?	?
Gaojiashania	Ediacaran	Gaojiashania	0	-	1	0	0	0	0	0	0	0	0	0	0	0	-	-	-	-	1	1	1	0	-	-	0	0	-	-	0	0	0	0	0	-	0	0	0	0	-	-	?	?	?	?	?	?	?
Rugatotheca	Ediacaran	Rugatotheca	1	0	1	0	0	0	0	0	0	0	0	1	0	0	-	-	-	-	1	1	1	0	-	-	0	0	-	-	0	0	0	0	0	-	0	0	0	0	-	-	?	0	0	-	-	0	0
Sabellidites	Ediacaran	Sabellidites	0	-	1	0	0	0	0	0	0	0	0	1	0	0	-	-	-	-	1	1	1	0	-	-	0	0	-	-	0	0	0	0	0	-	0	0	0	0	-	-	?	0	0	-	-	0	1
Sekwitubulus	Ediacaran	Sekwitubulus	?	?	1	0	0	0	0	0	0	0	0	1	0	0	-	-	-	-	1	0	-	0	-	-	0	1	0	1	0	0	0	0	0	-	0	0	0	0	-	-	?	?	?	?	?	?	?
Shaanxilithes	Ediacaran	Sahanxilithes	0	-	0	0	1	1	0	0	0	0	0	0	-	0	-	-	-	-	1	1	1	0	-	-	0	0	-	-	0	0	0	0	0	-	0	0	0	0	-	-	?	0	0	-	-	0	1
sinotubulites	Ediacaran	Sinotubulites	1	2	1	0	0	0	0	0	0	0	0	1	0	1	0	1	0	0	1	1	1	0	-	-	0	0	-	0	0	0	0	0	0	-	-	1	0	0	-	-	0	0	0	-	-	0	1
Sinotubulites_tri	Ediacaran	Sinotubulites	1	2	0	0	0	0	0	1	0	0	0	1	0	1	0	1	0	0	1	1	1	0	-	-	0	0	-	0	0	0	0	1	0	-	0	1	0	0	-	-	0	0	0	-	-	0	1
Sinotubulites_pent	Ediacaran	Sinotubulites	1	2	0	0	0	0	0	0	1	0	0	1	0	1	0	1	0	0	1	1	1	0	-	-	0	0	-	0	0	0	0	1	0	-	0	1	0	0	-	-	0	0	0	-	-	0	1
Sinotubulites_hex	Ediacaran	Sinotubulites	1	2	0	0	0	0	0	0	0	1	0	1	0	1	0	1	0	0	1	1	1	0	-	-	0	0	-	0	0	0	0	1	0	-	0	1	0	0	-	-	0	0	0	-	-	0	1
Somatohelix	Ediacaran	Somatohelix	0	-	0	0	0	0	0	0	0	0	0	0	0	0	-	-	-	-	1	0	-	0	-	-	0	1	0	0	0	0	0	0	0	-	0	0	0	0	-	-	?	?	0	-	-	0	?
Vendoconularia	Ediacaran	Vendoconularia	0	-	0	1	0	0	0	1	0	0	0	1	0	0	-	-	-	-	1	1	0	0	-	-	0	1	0	0	0	0	0	1	0	-	0	1	0	0	-	-	?	?	0	-	-	0	?
Wutubus	Ediacaran	Wutubus	?	?	1	0	0	0	0	0	0	0	0	1	0	0	-	-	-	-	1	0	-	0	-	-	0	1	0	1	0	0	0	0	0	-	0	1	0	0	-	-	?	?	?	?	?	?	?
Olivooides	Camrbian	Olivooids	?	?	0	1	0	0	0	0	1	0	0	1	0	0	-	-	-	-	1	0	-	0	-	-	1	1	1	0	1	0	0	1	0	-	0	1	0	0	-	-	0	0	1	0	1	0	0
Arthrochites	Camrbian	Hexangulaconularia	1	?	0	1	0	1	0	0	0	0	0	1	1	0	-	-	-	-	1	1	0	0	-	-	1	1	1	0	0	0	0	1	1	-	0	1	0	0	-	-	0	0	?	?	?	?	?
Septuconularia	Camrbian	Hexangulaconularia	1	?	0	1	0	1	0	0	0	0	0	1	1	0	-	-	-	-	1	1	0	0	-	-	0	1	0	0	0	0	0	1	1	-	0	1	0	0	-	-	0	0	?	?	?	?	?
Pseudooides	Camrbian	Hexangulaconularia	1	?	0	1	0	1	0	0	0	0	0	1	1	0	-	-	-	-	1	1	1	1	0	0	0	1	1	0	0	0	0	1	1	-	0	1	0	0	-	-	0	0	?	?	?	?	?
Quadrapyrgites	Camrbian	Olivooids	?	?	0	1	0	0	1	0	0	0	0	1	0	0	-	-	-	-	1	0	-	1	0	1	1	1	1	0	1	0	0	1	0	-	0	1	0	0	-	-	0	0	1	0	1	0	0
Conulariella	Camrbian	Conulariid	1	0	0	1	0	1	0	0	0	0	0	1	1	0	-	-	-	-	1	1	0	0	-	-	0	1	1	?	0	0	0	1	0	-	1	1	0	0	-	-	0	0	?	?	?	?	?
Paraconularia_Tamengo	Ediacaran	Conulariid	?	?	0	1	0	0	1	0	0	0	0	1	1	0	-	-	-	-	1	1	1	1	1	0	0	1	?	?	0	0	0	1	1	-	1	1	0	0	-	-	0	0	?	?	?	?	?
Baccaconularia	Camrbian	Conulariid	1	0	0	1	0	0	1	0	0	0	0	1	1	0	-	-	-	-	1	1	?	1	1	0	0	1	?	?	0	0	0	1	0	-	0	1	0	0	-	-	0	0	?	?	?	?	?
Emeiconularia	Camrbian	Carinachitid	1	2	0	1	0	0	0	1	0	0	0	1	0	0	-	-	-	-	1	1	0	0	-	-	1	?	?	?	1	0	0	1	0	-	1	0	0	0	-	-	0	0	0	-	-	0	1
Pentaconularia	Camrbian	Carinachitid	1	2	0	1	0	0	0	0	1	0	0	1	0	0	-	-	-	-	1	1	0	0	-	-	1	?	?	?	1	0	0	1	0	-	1	1	0	0	-	-	0	0	0	-	-	0	1
Carinachites	Camrbian	Carinachitid	1	2	0	1	0	0	0	0	1	0	0	0	-	0	-	-	-	-	1	1	-	0	-	-	1	?	?	?	1	0	0	1	0	-	1	1	0	0	-	-	0	0	0	-	-	0	1
Sphenothallus	Camrbian	Sphenothallus	1	0	0	0	1	1	0	0	0	0	0	1	0	0	-	-	-	-	1	1	1	0	-	-	0	1	0	1	0	0	0	1	0	0	0	1	1	0	0	0	1	0	?	?	?	?	?
Byronia annulata	Camrbian	Byronia	1	2	1	0	0	0	0	0	0	0	0	1	0	0	-	-	-	-	1	1	1	0	-	-	1	1	0	0	0	0	0	0	0	-	0	0	0	0	-	-	0	?	0	-	-	0	0
Auroralumina	Ediacaran	Auroralumina	0	-	0	1	0	0	1	0	0	0	0	0	-	0	-	-	-	-	0	-	-	0	-	-	0	?	?	?	0	0	1	1	0	0	1	1	1	0	0	1	0	?	?	?	?	?	?
Anabarites_sexalolx	Camrbian	Anabaritids	1	2	0	1	0	0	0	0	0	1	0	1	0	0	-	-	-	-	0	-	-	0	-	-	0	1	0	0	0	0	0	1	0	-	1	1	0	0	-	-	0	0	0	-	-	0	1
Anabarites_tris	Camrbian	Anabaritids	1	2	0	1	0	0	0	1	0	0	0	1	0	0	-	-	-	-	0	-	-	0	-	-	0	1	0	0	0	0	0	1	0	-	1	1	0	0	-	-	0	0	0	-	-	0	1
Hyolithellus	Camrbian	Hyolithellus	1	0	1	0	0	0	0	0	0	0	0	1	0	0	-	-	-	-	1	1	1	0	-	-	0	0	-	-	0	0	0	0	0	-	0	1	0	0	-	-	0	0	1	0	0	0	0
Cambroctoconus koori	Camrbian	CLT	1	1	0	0	0	0	0	0	0	0	1	0	-	0	-	-	-	-	0	-	-	0	-	-	0	1	0	1	0	0	0	1	0	-	0	0	0	0	-	-	?	?	1	1	1	?	0
Cambroctoconus Kyrgyzstanicus	Camrbian	CLT	1	1	0	0	0	0	0	0	0	0	1	0	-	0	-	-	-	-	0	-	-	0	-	-	0	1	0	1	0	0	0	1	0	0	0	0	1	0	0	0	1	1	1	1	1	1	0
Cambroctoconus Coreaensis	Camrbian	CLT	1	1	0	0	0	0	0	0	0	0	1	0	-	0	-	-	-	-	0	-	-	0	-	-	0	1	0	1	0	0	0	1	0	0	0	0	1	0	0	0	1	1	1	?	?	?	?
Cambroctoconus orientalis	Camrbian	CLT	1	1	0	0	0	0	0	0	0	0	1	0	-	1	0	0	1	0	0	-	-	0	-	-	0	1	0	1	0	0	0	1	0	0	0	0	1	0	0	0	1	1	1	1	1	1	0
Lipopora lissa	Camrbian	CLT	1	1	0	0	0	0	0	0	0	0	1	0	-	1	0	1	0	0	1	1	1	0	-	-	0	1	0	1	0	0	0	1	0	0	0	1	1	0	0	1	1	0	1	1	0	0	0
Lipopora daseia	Camrbian	CLT	1	1	0	0	0	0	0	0	0	0	1	0	-	1	0	1	0	0	1	1	1	0	-	-	0	1	0	1	0	0	0	1	0	-	0	1	0	0	-	-	0	0	1	0	0	0	0
Tretocylichne	Camrbian	CLT	1	1	0	0	0	0	0	0	0	0	1	0	-	0	-	-	-	-	0	-	-	0	-	-	0	1	0	1	0	0	0	1	0	0	0	0	1	0	0	0	1	0	1	1	1	0	0
Dasyconus	Camrbian	Hydroconozoa	1	1	1	0	0	1	0	0	0	0	0	1	0	?	?	?	?	?	?	?	?	0	-	-	0	1	?	1	0	0	1	0	0	-	-	1	0	0	-	-	?	?	1	?	?	?	0
Hydroconus	Camrbian	Hydroconozoa	1	1	1	0	0	1	0	0	0	0	0	1	0	?	?	?	?	?	?	?	?	0	-	-	0	0	-	-	0	0	1	0	0	-	-	1	0	0	-	-	?	?	1	?	?	?	0
Cothonion	Camrbian	Cothoniida	1	1	1	0	0	1	0	0	0	0	0	1	1	0	-	-	-	-	0	-	-	0	-	-	0	1	0	1	0	1	0	0	0	-	1	1	0	0	-	-	0	0	1	?	0	0	0
Moorowipora	Camrbian	Tabulaconida	1	1	1	1	0	0	0	0	0	0	0	0	-	0	-	-	-	-	0	-	-	0	-	-	0	?	?	0	0	0	0	0	0	1	0	1	1	1	1	1	0	0	1	0	0	1	0
Flindersipora	Camrbian	Tabulaconida	1	1	1	1	0	0	0	0	0	1	0	0	-	0	-	-	-	-	0	-	-	0	-	-	0	?	?	0	0	0	0	0	0	1	0	1	1	1	0	1	0	0	1	0	0	1	0
missing data = ?
innapplicable = -
absent = 0
present = 1
[truncated: 3 more columns]
